# Supplementary material for: Modulation of gut microbiota and metabolic profiles by Astragaloside IV in a chronic enteritis model
Source: Front Cell Infect Microbiol. 2026 Mar 11;16:1645113. doi: 10.3389/fcimb.2026.1645113 (PMC13013420; doi:10.3389/fcimb.2026.1645113)
Supplement: Supplementary file 1 [file Table1.xlsx]

## Sheet: phylum
Taxon	Mean.In.CK	Mean.In.CRCE	Mean.In.HQ	Fvalue	Pvalue	FDR	CRCE-CK_diff	HQ-CK_diff	HQ-CRCE_diff	CRCE-CK_lwr	HQ-CK_lwr	HQ-CRCE_lwr	CRCE-CK_upr	HQ-CK_upr	HQ-CRCE_upr	CRCE-CK_p.adj	HQ-CK_p.adj	HQ-CRCE_p.adj
Verrucomicrobiota	0.0273662	0.0118122	0.00143595	15.1095	0.000527275	0.00527275	-1.5554	-2.59303	-1.03763	-2.82217	-3.85979	-2.30439	-0.288632	-1.32626	0.229142	0.0169022	0.000394166	0.0114327
Bacteroidota	0.269414	0.185256	0.328753	8.91143	0.00424415	0.0197386	-8.41578	5.93389	14.3497	-17.529	-3.17932	5.23646	0.697429	15.0471	23.4629	0.0713589	0.231979	0.00325632
Actinobacteriota	0.0047467	0.0303576	0.00455195	8.10625	0.00592159	0.0197386	2.56109	-0.019475	-2.58056	0.594153	-1.98641	-4.5475	4.52802	1.94746	-0.613628	0.0118423	0.999615	0.011294

## Sheet: genus
Taxon	Mean.In.CK	Mean.In.DSS	Mean.In.AS-IV	Fvalue	Pvalue	FDR	DSS-CK_diff	AS-IV-CK_diff	AS-IV-DSS_diff	DSS-CK_lwr	AS-IV-CK_lwr	AS-IV-DSS_lwr	DSS-CK_upr	AS-IV-CK_upr	AS-IV-DSS_upr	DSS-CK_p.adj	AS-IV-CK_p.adj	AS-IV-DSS_p.adj
Rikenella	0.0192413	0	0.000732258	69.2945	2.56051e-07	2.89337e-05	-1.92413	-1.8509	0.0732258	-2.41833	-2.3451	-0.420975	-1.42992	-1.3567	0.567426	6.63522e-07	1.00959e-06	0.918048
Incertae_Sedis	0.012734	0.00179949	0.00379891	54.9958	9.05959e-07	5.11867e-05	-1.09345	-0.893511	0.199943	-1.38967	-1.18973	-0.0962753	-0.797236	-0.597293	0.496161	1.17988e-06	9.82336e-06	0.210837
Alloprevotella	0	0	0.0471112	41.3211	4.15505e-06	0.000156507	-4.44089e-17	4.71112	4.71112	-1.59645	3.11467	3.11467	1.59645	6.30757	6.30757	1	1.22807e-05	1.22807e-05
Roseburia	0.00815092	4.67399e-05	0.000934798	29.8901	2.18304e-05	0.000616708	-0.810418	-0.721612	0.0888058	-1.11716	-1.02835	-0.217934	-0.503678	-0.414873	0.395545	3.69897e-05	0.000112206	0.726306
Christensenellaceae_R-7_group	0	0.00013243	0	21.9494	9.78759e-05	0.00211518	0.013243	-1.9082e-18	-0.013243	0.00708564	-0.00615733	-0.0194003	0.0194003	0.00615733	-0.00708564	0.000254668	1	0.000254668
Alistipes	0.0404196	0.00204098	0.0117655	20.9683	0.00012128	0.00211518	-3.83786	-2.86542	0.972449	-5.48181	-4.50937	-0.671501	-2.19391	-1.22146	2.6164	0.000120522	0.00150061	0.291985
Defluviitaleaceae_UCG-011	8.56898e-05	0	0	20.1667	0.000145351	0.00211518	-0.00856898	-0.00856898	-5.20417e-18	-0.0127255	-0.0127255	-0.00415652	-0.00441246	-0.00441246	0.00415652	0.000370428	0.000370428	1
Candidatus_Soleaferrea	6.75132e-05	2.59666e-06	1.29833e-05	20.037	0.000149747	0.00211518	-0.00649165	-0.00545299	0.00103866	-0.00943076	-0.00839209	-0.00190044	-0.00355255	-0.00251388	0.00397777	0.000200451	0.000906762	0.624891
Christensenella	0	0.000667342	0.000511542	17.748	0.000260103	0.00326574	0.0667342	0.0511542	-0.01558	0.035468	0.0198881	-0.0468461	0.0980003	0.0824204	0.0156862	0.000272648	0.00244787	0.40664
Romboutsia	0	0.0139934	0.00014801	16.6552	0.000345064	0.00365201	1.39934	0.014801	-1.38454	0.656352	-0.728187	-2.12753	2.14233	0.757789	-0.641551	0.000800885	0.998444	0.000874586
Tuzzerella	0.00320168	0.000433642	0.00441173	16.5429	0.000355505	0.00365201	-0.276804	0.121004	0.397808	-0.465971	-0.0681622	0.208642	-0.0876375	0.310171	0.586975	0.00549367	0.242712	0.000311027
Odoribacter	0.0341539	0.00368726	0.00642414	15.3303	0.000495364	0.00458324	-3.04666	-2.77297	0.273688	-4.67088	-4.39719	-1.35053	-1.42244	-1.14876	1.89791	0.000828293	0.00176549	0.895526
Akkermansia	0.0273662	0.0118122	0.00143595	15.1095	0.000527275	0.00458324	-1.5554	-2.59303	-1.03763	-2.82217	-3.85979	-2.30439	-0.288632	-1.32626	0.229142	0.0169022	0.000394166	0.114327
Clostridium_sensu_stricto_1	2.85633e-05	0.118226	0.00159695	14.1178	0.000703751	0.00568027	11.8197	0.156838	-11.6629	5.01236	-6.65054	-18.4703	18.6271	6.96422	-4.85552	0.00154687	0.99792	0.00171777
Parabacteroides	0.0212433	0.00331334	0.0235102	13.5165	0.000844302	0.00636041	-1.79299	0.226688	2.01968	-2.92847	-0.908785	0.88421	-0.657521	1.36216	3.15516	0.00318915	0.857019	0.00127702
Colidextribacter	0.00382488	0.00122822	0.010301	11.7974	0.00146812	0.0103686	-0.259666	0.647607	0.907273	-0.772928	0.134345	0.394011	0.253596	1.16087	1.42054	0.396367	0.0143666	0.00134226
[Eubacterium]_ventriosum_group	0.000160993	0	0	11.509	0.00161936	0.0107639	-0.0160993	-0.0160993	-6.07153e-18	-0.0264366	-0.0264366	-0.0103373	-0.00576201	-0.00576201	0.0103373	0.0035286	0.0035286	1
Monoglobus	0.00020254	5.19332e-06	0	11.1295	0.00184691	0.0115945	-0.0197346	-0.020254	-0.000519332	-0.0327932	-0.0333126	-0.0135779	-0.00667602	-0.00719535	0.0125393	0.00438148	0.00363575	0.993816
Lachnospiraceae_NK4A136_group	0.152551	0.0482615	0.156592	10.9758	0.00194952	0.0115945	-10.429	0.40404	10.833	-17.4227	-6.58969	3.83928	-3.43524	7.39777	17.8267	0.00481528	0.987003	0.00367069
Bilophila	0	7.78998e-05	0.00804965	10.2239	0.00255841	0.014455	0.00778998	0.804965	0.797175	-0.537961	0.259214	0.251424	0.553541	1.35072	1.34293	0.999201	0.00519843	0.00556138
Peptococcus	0.0016307	8.82865e-05	0.00113214	10.0115	0.00276894	0.0148995	-0.154242	-0.0498559	0.104386	-0.248098	-0.143712	0.0105294	-0.0603852	0.0440005	0.198242	0.00236687	0.363372	0.0293987
A2	0.0199761	1.558e-05	0	9.032	0.00404396	0.0207712	-1.99605	-1.99761	-0.001558	-3.44338	-3.44494	-1.44889	-0.548723	-0.550281	1.44577	0.00819368	0.00815174	0.999995
Turicibacter	0.00104386	0.0617849	0.0143621	8.70661	0.00461139	0.0221836	6.07411	1.33183	-4.74228	1.99181	-2.75047	-8.82458	10.1564	5.41412	-0.659986	0.00489019	0.66825	0.0232088
Gordonibacter	0	0.000934798	7.27065e-05	8.65403	0.00471156	0.0221836	0.0934798	0.00727065	-0.0862091	0.0267893	-0.0594199	-0.1529	0.16017	0.0739612	-0.0195186	0.0073585	0.954612	0.0123874
Harryflintia	0.000727065	6.75132e-05	0.000903638	8.43044	0.0051669	0.0233544	-0.0659552	0.0176573	0.0836125	-0.123221	-0.0396085	0.0263467	-0.00868941	0.0749231	0.140878	0.0243382	0.696708	0.0055776
Negativibacillus	0.00481681	0.000849108	0.00321207	8.21687	0.00565045	0.0245577	-0.39677	-0.160474	0.236296	-0.65947	-0.423174	-0.0264046	-0.134069	0.102227	0.498997	0.00439978	0.271382	0.0796496
Tyzzerella	3.37566e-05	0	0	7.86047	0.00658022	0.0265586	-0.00337566	-0.00337566	2.1684e-19	-0.00599838	-0.00599838	-0.00262272	-0.000752936	-0.000752936	0.00262272	0.0127239	0.0127239	1
GCA-900066575	0.00398847	0.000205136	0.00587105	7.70016	0.00705593	0.0274938	-0.378333	0.188258	0.566591	-0.770676	-0.204085	0.174248	0.0140094	0.580601	0.958934	0.0590766	0.432189	0.0060154
Acetatifactor	0.0022513	1.29833e-05	0.000482979	7.12312	0.00913449	0.0340678	-0.223832	-0.176833	0.0469996	-0.390679	-0.343679	-0.119847	-0.0569854	-0.00998583	0.213846	0.00980412	0.0377044	0.738466
Bifidobacterium	0.00175015	0.0240633	0.00166446	7.07314	0.00934605	0.0340678	2.23131	-0.00856898	-2.23988	0.40023	-1.83965	-4.07096	4.06239	1.82251	-0.408799	0.0176706	0.999914	0.0172786
Blautia	0.000618005	0.00129573	0.0141051	6.80202	0.0105983	0.0362911	0.0677728	1.34871	1.28093	-1.03148	0.249453	0.181681	1.16702	2.44796	2.38018	0.985214	0.0169768	0.0228117
UCG-009	0.00150866	0.000537509	0.00268235	5.72614	0.0179464	0.0596454	-0.0971151	0.117369	0.214484	-0.266454	-0.0519701	0.045145	0.0722241	0.286708	0.383823	0.312209	0.19584	0.0140366
NK4A214_group	0.00014022	0.000238893	0.000464802	5.52174	0.0199434	0.0643887	0.00986731	0.0324583	0.0225909	-0.0168494	0.00574155	-0.00412576	0.036584	0.059175	0.0493077	0.599501	0.0179844	0.101634
[Eubacterium]_siraeum_group	0.0188206	0	0	5.40691	0.0211787	0.0664777	-1.88206	-1.88206	-5.55112e-16	-3.64516	-3.64516	-1.7631	-0.11896	-0.11896	1.7631	0.0363662	0.0363662	1
Butyricicoccus	0.000176573	0.000467399	0.00172678	5.2456	0.0230681	0.0704511	0.0290826	0.155021	0.125938	-0.106656	0.0192822	-0.00980043	0.164821	0.290759	0.261677	0.837488	0.0254917	0.069951
Enterorhabdus	0.00298876	0.00434941	0.00251357	4.71775	0.0307813	0.0915338	0.136065	-0.0475189	-0.183584	-0.0294485	-0.213032	-0.349097	0.301579	0.117995	-0.0180704	0.112837	0.730071	0.0298233
Lachnoclostridium	0.00366908	0.00319389	0.0102438	4.63636	0.0322218	0.0933605	-0.0475189	0.657474	0.704993	-0.737944	-0.0329508	0.014568	0.642906	1.3479	1.39542	0.981613	0.0624684	0.0452796
Anaerovorax	1.558e-05	5.19332e-06	5.71265e-05	4.54054	0.0340197	0.0961056	-0.00103866	0.00415466	0.00519332	-0.00590441	-0.000711085	0.00032758	0.00382708	0.0090204	0.0100591	0.838565	0.0979296	0.0363918
ASF356	0.00148529	0.000638779	0.00661889	4.45618	0.0357001	0.098393	-0.0846511	0.51336	0.598011	-0.66303	-0.0650192	0.0196319	0.493728	1.09174	1.17639	0.919943	0.0840887	0.0426193
Anaerotruncus	0.00343279	0.000768612	0.00485056	4.37115	0.0374925	0.100873	-0.266417	0.141778	0.408195	-0.640411	-0.232216	0.0342015	0.107576	0.515771	0.782189	0.180867	0.584026	0.0324506
Ligilactobacillus	0.00748358	0.00818467	7.53032e-05	4.3012	0.0390463	0.10261	0.0701098	-0.740827	-0.810937	-0.747309	-1.55825	-1.62836	0.887529	0.0765915	0.00648167	0.971616	0.0772076	0.0518929
Prevotellaceae_UCG-001	0	0.00184103	0.0017891	4.18868	0.0417061	0.103027	0.184103	0.17891	-0.00519332	-0.00914027	-0.0143336	-0.198437	0.377347	0.372153	0.18805	0.062345	0.0705894	0.997171
Family_XIII_AD3011_group	0	5.97232e-05	0	4.18182	0.0418751	0.103027	0.00597232	-6.93889e-19	-0.00597232	-0.000389458	-0.00636178	-0.0123341	0.0123341	0.00636178	0.000389458	0.066495	1	0.066495
Lachnospiraceae_FCS020_group	0.000293423	6.75132e-05	0.000888058	4.17918	0.0419403	0.103027	-0.0225909	0.0594635	0.0820545	-0.100817	-0.0187624	0.00382851	0.055635	0.137689	0.16028	0.727436	0.147805	0.0397031
