# Supplementary material for: Modulation of gut microbiota and metabolic profiles by Astragaloside IV in a chronic enteritis model
Source: Front Cell Infect Microbiol. 2026 Mar 11;16:1645113. doi: 10.3389/fcimb.2026.1645113 (PMC13013420; doi:10.3389/fcimb.2026.1645113)
Supplement: Supplementary file 2 [file Table2.xlsx]

## Sheet: Sheet1
id	MS2 name	HMDB	KEGG COMPOUND ID	Super.Class	Class	Sub.Class	Control1	Control2	Control3	Control4	Control5	DSS1	DSS2	DSS3	DSS4	DSS5	AS-IV1	AS-IV2	AS-IV3	AS-IV4	AS-IV5	MEAN AS-IV	MEAN Control	MEAN DSS	VIP	P-VALUE	Q-VALUE	FOLD CHANGE	LOG_FOLDCHANGE
175	Adenosine	HMDB0000050	C00212	Carbohydrates	Nucleosides	Purine nucleosides	55.4579	35.276	22.1418	12.9599	24.5264	3.34619	3.52752	4.81429	0.771954	1.45943	55.6068	38.0537	33.078	14.8901	37.4947	35.8247	30.0724	2.78388	1.51842	0.0195265	0.0817115	0.0925725	-3.43327
44	Guanosine	HMDB0000133	C00387	Carbohydrates	Nucleosides	Purine nucleosides	1.38083	1.87556	1.99768	1.17448	4.01385	0.226359	0.117781	0.200494	0.230686	0.292443	3.49899	4.25011	3.39148	0.956271	3.76756	3.17288	2.08848	0.213552	1.57311	0.0204571	0.0836361	0.102252	-3.28979
166	Tyrosine	HMDB0000158	C00082	Amino acids and Peptides	Small peptides	Aminoacids	1.34129	0.985899	0.986743	1.01098	0.854332	1.20566	5.95221	4.55728	3.21211	2.70667	1.34165	1.01049	0.0390092	0.860514	2.26944	1.10422	1.03585	3.52679	1.32186	0.0366101	0.116102	3.40473	1.76754
517	N6-Acetyllysine	HMDB0000206	C02727	Amino acids and Peptides	Small peptides	Aminoacids	0.647025	0.156656	0.194262	0.301649	0.0205258	0.608209	1.11456	1.18161	0.862937	0.882449	0.0734681	9.27666e-05	0.092546	0.175013	0.103506	0.0889252	0.264024	0.929953	1.14632	0.0019146	0.0261904	3.52223	1.81649
382	Serotonin	HMDB0000259	C00780	Alkaloids	Tryptophan alkaloids	Simple indole alkaloids	0.322223	0.210154	0.163041	0.196056	0.346154	0.0802484	0.084282	0.0921926	0.049506	0.0927419	0.34831	0.302316	0.203889	0.306503	0.261716	0.284547	0.247526	0.0797942	1.49368	0.00874637	0.0534497	0.322367	-1.63322
459	Sph(d18:0)	HMDB0000269	C00836	Fatty acids	Spingolipids	Sphingoid bases	8.39897	9.69654	8.50941	2.96413	5.53006	4.79416	1.55695	3.65667	1.95629	5.54004	12.3974	17.3711	29.9794	8.22409	16.5118	16.8968	7.01982	3.50082	1.07607	0.0412596	0.124939	0.498705	-1.00374
98	Cholenate	HMDB0000308		Lipids and lipid-like molecules	Steroids and steroid derivatives	Bile acids, alcohols and derivatives	0.517442	1.55368	1.30502	1.25335	1.21074	0.527394	0.158838	0.501396	0.108411	0.319665	0.80512	1.50685	0.894769	0.488076	1.48336	1.03564	1.16805	0.323141	1.33283	0.00236974	0.0287082	0.276651	-1.85386
236	3alpha-Hydroxy-12-oxo-5beta-cholan-24-oic acid	HMDB0000328		Lipids and lipid-like molecules	Steroids and steroid derivatives	Bile acids, alcohols and derivatives	33.4552	49.3886	46.4481	42.9251	36.6716	17.9003	4.32085	40.0501	9.92335	20.502	77.0959	100.876	47.2183	65.6277	55.2316	69.2099	41.7777	18.5393	1.19084	0.00899785	0.0541354	0.443761	-1.17215
221	Allolithocholic acid	HMDB0000381		Lipids and lipid-like molecules	Steroids and steroid derivatives	Bile acids, alcohols and derivatives	6.7712	6.88466	7.65092	4.25857	7.06229	4.4936	0.474323	3.08069	0.734356	1.8889	14.7826	16.9975	14.6334	3.8558	15.2648	13.1068	6.52553	2.13437	1.2626	0.00172531	0.0250377	0.32708	-1.61228
233	7-Ketodeoxycholic acid	HMDB0000391		Lipids and lipid-like molecules	Steroids and steroid derivatives	Bile acids, alcohols and derivatives	3.79043	6.81068	9.79409	4.18044	9.73751	1.31386	1.37655	4.70009	1.48792	4.81764	15.2181	20.5395	6.49584	9.95434	12.5741	12.9564	6.86263	2.73921	1.20183	0.0276417	0.0990106	0.399149	-1.325
135	7-Ketolithocholic acid	HMDB0000467		Lipids and lipid-like molecules	Steroids and steroid derivatives	Bile acids, alcohols and derivatives	36.883	51.2087	48.9313	42.7346	38.7419	18.6709	4.50654	43.2632	10.3498	21.4122	80.4093	105.211	50.7542	69.5377	57.5665	72.6958	43.6999	19.6405	1.1864	0.0101193	0.0573645	0.449441	-1.1538
216	4-Hydroxybenzoic acid	HMDB0000500	C00156	Shikimates and Phenylpropanoids	Phenolic acids	Simple phenolic acids	3.88072	0.677231	0.900389	3.13232	0.297033	12.0688	8.26223	7.19526	8.69296	7.37078	1.01083	0.253455	0.177372	2.02323	0.257209	0.744419	1.77754	8.71801	1.36064	0.000293622	0.0113624	4.90454	2.29412
28	3-Oxocholic acid	HMDB0000502		Terpenoids	Steroids	Cholane steroids	3.74217	6.59145	9.61329	4.08476	9.55775	1.28845	1.35105	4.45769	1.46045	4.73207	14.9372	20.1603	6.37591	9.77057	12.3419	12.7172	6.71789	2.65794	1.20926	0.026562	0.0968525	0.395652	-1.3377
508	Chenodeoxycholic acid	HMDB0000518	C02528	Lipids and lipid-like molecules	Steroids and steroid derivatives	Bile acids, alcohols and derivatives	28.6131	28.8948	25.7075	17.8675	36.3718	19.8253	5.61625	21.3395	5.71515	18.5358	86.8824	94.5314	93.0294	39.4376	93.2494	81.4261	27.4909	14.2064	1.0979	0.0204521	0.0836361	0.516767	-0.952414
151	3-Hydroxyvaleric acid	HMDB0000531		Fatty acids	Fatty Acids and Conjugates	Hydroxy fatty acids	1.74109	2.78112	1.94205	1.78217	2.35241	0.665031	0.673648	0.664908	0.286436	0.424518	1.80603	1.85928	1.43695	0.935508	2.96742	1.80104	2.11977	0.542908	1.55077	7.59009e-05	0.00585074	0.256117	-1.96513
430	4-Phenylbutanoic acid	HMDB0000543	C21793	Fatty acids	Fatty Acids and Conjugates	Carbocyclic fatty acids	1.0046	0.778775	0.839797	0.514972	0.534911	0.228976	0.336307	0.487347	0.270866	0.389465	0.801401	0.740815	0.788599	0.44209	0.665258	0.687633	0.734611	0.342592	1.42963	0.00539923	0.0421758	0.466358	-1.10049
300	3-Methyladipic acid	HMDB0000555		Lipids and lipid-like molecules	Fatty Acyls	Fatty acids and conjugates	0.0776981	0.128434	0.0948667	0.0840051	0.191969	0.025928	0.0190511	0.0240879	0.0153392	0.0122256	0.0960966	0.0935802	0.0463859	0.0461435	0.175567	0.0915547	0.115395	0.0193263	1.55934	0.00987392	0.0566671	0.167481	-2.57793
301	Deoxycholic acid	HMDB0000626	C04483	Terpenoids	Steroids	Cholane steroids	38.9312	15.145	27.3409	11.4406	18.3977	3.61527	2.96277	11.7719	3.58289	4.27095	34.599	75.4537	79.3768	23.109	42.6301	51.0337	22.2511	5.24075	1.44943	0.0113213	0.0611588	0.235528	-2.08603
296	Cholesteryl sulfate	HMDB0000653	C18043	Terpenoids	Steroids	Cholestane steroids	406.468	369.027	405.044	243.698	280.204	186.353	147.116	253.313	172.533	230.546	970.138	742.37	823.516	295.193	631.191	692.482	340.888	197.972	1.39288	0.00603707	0.0448292	0.580754	-0.784001
360	Hippuric acid	HMDB0000714	C01586	Shikimates and Phenylpropanoids	Phenolic acids	Simple phenolic acids	0.179463	0.367338	0.243056	0.432666	0.216592	0.251473	0.0871762	0.157027	0.11515	0.120282	0.431533	0.367791	0.343391	0.25139	0.848201	0.448461	0.287823	0.146222	1.1672	0.0350237	0.113023	0.508027	-0.977024
333	Isolithocholic acid	HMDB0000717	C17658	Lipids and lipid-like molecules	Steroids and steroid derivatives	Bile acids, alcohols and derivatives	6.70071	6.813	7.57802	4.21424	6.98878	4.44682	0.469386	3.04862	0.726712	1.86924	14.6285	16.8206	14.4811	3.81567	15.1045	12.9701	6.45895	2.11216	1.26265	0.0017265	0.0250377	0.327012	-1.61258
122	Levulinic acid	HMDB0000720		Fatty acids	Fatty Acids and Conjugates	Oxo fatty acids	0.47696	0.822458	0.7591	0.555016	1.15379	0.289991	0.271487	0.408321	0.24126	0.266786	1.32052	1.06626	0.541982	0.389341	0.857764	0.835173	0.753465	0.295569	1.44697	0.0161925	0.0740036	0.39228	-1.35004
531	Glycylproline	HMDB0000721		Organic acids and derivatives	Carboxylic acids and derivatives	Amino acids, peptides, and analogues	0.0808335	0.111848	0.106445	0.306174	0.196057	0.524204	1.2372	0.774117	0.712105	0.426383	0.0627681	0.0960454	0.15181	0.295541	0.141757	0.149584	0.160271	0.734802	1.49893	0.0126012	0.0650891	4.58474	2.19684
290	Hyodeoxycholic acid	HMDB0000733		Lipids and lipid-like molecules	Steroids and steroid derivatives	Bile acids, alcohols and derivatives	42.3961	15.5107	30.1268	11.7193	18.8384	3.70254	3.03415	12.1051	3.66923	4.37395	35.2412	77.271	81.2885	25.7479	44.6071	52.8312	23.7182	5.377	1.4445	0.0277034	0.0990925	0.226703	-2.14112
380	Homocarnosine	HMDB0000745	C00884	Organic acids and derivatives	Peptidomimetics	Hybrid peptides	0.094084	0.211689	0.15685	0.138492	0.231421	0.0484561	0.0789929	0.0385512	0.0916464	0.0263815	0.515689	0.636104	0.718194	0.109985	1.51942	0.699878	0.166507	0.0568056	1.34391	0.00422601	0.0377638	0.34116	-1.55148
1299	Isovalerylalanine	HMDB0000747		Organic acids and derivatives	Carboxylic acids and derivatives	Amino acids, peptides, and analogues	0.309682	0.200784	0.195384	0.28484	0.395086	0.0533913	0.103601	0.0679918	0.113606	0.05882	0.207524	0.148082	0.266896	0.109434	0.17504	0.181395	0.277155	0.0794821	1.49312	0.000977738	0.0193507	0.286778	-1.80199
126	3-Hydroxyisovaleric acid	HMDB0000754	C20827	Fatty acids	Fatty Acids and Conjugates	Hydroxy fatty acids	1.6294	2.59535	1.82132	1.683	2.19592	0.664911	0.619502	0.608267	0.262422	0.374468	1.67424	1.77856	1.35307	0.96669	2.76921	1.70835	1.985	0.505914	1.54198	7.21139e-05	0.00580841	0.254869	-1.97217
78	Glycylleucine	HMDB0000759	C02155	Amino acids and Peptides	Small peptides	Dipeptides	0.740706	0.206553	0.283448	0.287996	0.0276973	0.69627	1.27594	1.35269	0.987878	1.01022	0.130406	9.27666e-05	0.110905	0.187561	0.172258	0.120244	0.30928	1.0646	1.14728	0.00185524	0.025956	3.44218	1.78332
350	Lithocholic acid	HMDB0000761	C03990	Lipids and lipid-like molecules	Steroids and steroid derivatives	Bile acids, alcohols and derivatives	6.7712	6.88466	7.65092	4.25857	7.06229	4.4936	0.474323	3.08069	0.734356	1.8889	14.7826	16.9975	14.6334	3.8558	15.2648	13.1068	6.52553	2.13437	1.2626	0.00172531	0.0250377	0.32708	-1.61228
276	Myristic acid	HMDB0000806	C06424	Fatty acids	Fatty Acids and Conjugates	Unsaturated fatty acids	18.8353	9.04443	10.6913	6.593	14.9905	3.93859	3.17493	2.76864	2.95692	2.97806	8.48424	8.19955	10.9688	3.14647	15.2769	9.2152	12.0309	3.16343	1.52433	0.0150256	0.0712986	0.262942	-1.92718
179	Valeric acid	HMDB0000892	C00803	Fatty acids	Fatty Acids and Conjugates	Branched fatty acids	29.8475	65.8459	47.6364	45.0272	98.819	25.4066	28.316	35.0543	12.2118	23.6228	40.4763	81.9603	66.9917	52.1227	103.866	69.0835	57.4352	24.9223	1.1973	0.0489531	0.138904	0.433921	-1.2045
109	Suberic acid	HMDB0000893	C08278	Fatty acids	Fatty Acids and Conjugates	Dicarboxylic acids	1.20476	2.02542	1.72645	1.02775	2.05393	0.146613	0.132823	0.134559	0.133854	0.102403	0.847911	0.939832	0.806732	0.261829	2.00282	0.971825	1.60766	0.13005	1.64099	0.00215562	0.0274535	0.0808941	-3.62782
370	Taurochenodeoxycholic acid	HMDB0000951	C05465	Terpenoids	Steroids	Cholane steroids	42.5985	12.6722	19.1361	17.8592	9.81867	2.57808	2.38715	5.35974	13.9706	6.38798	16.8628	13.8669	16.7035	20.9515	18.469	17.3707	20.4169	6.13671	1.27185	0.0493314	0.139484	0.300569	-1.73423
383	Prostaglandin F2alpha (PGF2a)	HMDB0001139	C00639	Lipids and lipid-like molecules	Fatty Acyls	Eicosanoids	1.24215	0.683482	0.863124	0.476111	0.628652	0.17758	0.312478	0.371327	0.0130161	0.109774	0.987769	1.04527	1.38395	0.398965	2.17396	1.19798	0.778704	0.196835	1.1941	0.00414516	0.0373764	0.252772	-1.98409
458	Prostaglandin I2 (PGI2)	HMDB0001335	C01312	Lipids and lipid-like molecules	Fatty Acyls	Eicosanoids	0.499626	0.727848	0.650573	0.593684	0.523072	0.194827	0.275593	0.252006	0.196189	0.184921	0.635258	0.579053	0.529717	0.274778	0.849027	0.573567	0.598961	0.220707	1.60802	3.32851e-05	0.0042818	0.368484	-1.44033
91	3-Methylthiopropionic acid	HMDB0001527	C08276	Fatty acids	Fatty Acids and Conjugates	Thia fatty acids	0.725653	1.671	1.29369	1.29815	2.39362	0.062814	0.0226714	0.201431	0.0373303	0.0717082	1.28678	3.71858	2.75502	0.651746	2.83681	2.24979	1.47642	0.0791911	1.56279	0.0067173	0.0473068	0.0536372	-4.22062
431	3-Phenylbutyric acid	HMDB0001955		Phenylpropanoids and polyketides	Phenylpropanoic acids		1.01296	0.78518	0.84504	0.519269	0.539373	0.230887	0.339113	0.491413	0.273126	0.392715	0.807326	0.746996	0.795178	0.445813	0.664404	0.691944	0.740364	0.345451	1.4296	0.00540085	0.0421758	0.466596	-1.09976
937	Carnosol	HMDB0002121	C09069	Terpenoids	Diterpenoids	Abietane diterpenoids	0.168729	0.147228	0.263625	0.0677493	0.045626	0.0155441	0.0186199	0.0450407	0.0242963	0.0316952	0.0335543	0.078884	0.109458	0.049309	0.0793734	0.0701158	0.138592	0.0270392	1.43377	0.0448926	0.131737	0.1951	-2.35771
685	8-iso-15-keto-PGE2	HMDB0002341		Lipids and lipid-like molecules	Fatty Acyls	Eicosanoids	2.85632	4.52748	5.46691	1.73403	2.2211	0.353035	0.634506	0.942905	0.0653552	0.456253	4.80243	4.97201	3.90048	1.44936	5.83882	4.19262	3.36117	0.490411	1.40873	0.0140071	0.0686385	0.145905	-2.7769
1185	N-Phenylacetylphenylalanine	HMDB0002372		Organic acids and derivatives	Carboxylic acids and derivatives	Amino acids, peptides, and analogues	1.46729	1.65736	1.01749	1.38305	0.767186	0.511824	0.454906	0.501996	0.308806	0.434751	1.24208	0.84061	1.17213	0.735246	0.86699	0.971411	1.25847	0.442457	1.53485	0.00603198	0.044826	0.351582	-1.50807
14	Terephthalic-Acid	HMDB0002428	C06337	Shikimates and Phenylpropanoids	Phenolic acids	Simple phenolic acids	0.848368	0.832584	0.823741	0.823663	0.947823	0.690441	0.489418	0.657849	0.397811	0.631928	0.982753	0.933364	0.896072	0.821428	1.01326	0.929375	0.855236	0.573489	1.3353	0.00163366	0.0243711	0.670563	-0.576555
378	3-Hydroxybenzoic acid	HMDB0002466	C00587	Shikimates and Phenylpropanoids	Phenolic acids	Simple phenolic acids	3.88072	0.677231	0.900389	3.13232	0.297033	12.0688	8.26223	7.19526	8.69296	7.37078	1.01083	0.253455	0.177372	2.02323	0.257209	0.744419	1.77754	8.71801	1.36064	0.000293622	0.0113624	4.90454	2.29412
346	Desmosterol	HMDB0002719	C01802	Terpenoids	Steroids	Cholestane steroids	0.36304	0.364056	0.364363	0.2398	0.276377	0.167679	0.171877	0.200829	0.221883	0.234264	0.796846	0.449771	0.568978	0.144407	0.581028	0.508206	0.321527	0.199307	1.44714	0.00332865	0.0336459	0.619875	-0.689952
2538	Cortisone	HMDB0002802	C00762	Terpenoids	Steroids	Pregnane steroids	16.6433	28.1008	19.7935	20.9024	27.6613	4.10131	1.99505	5.03929	0.422211	3.15796	29.065	25.4245	17.0602	3.3192	50.8086	25.1355	22.6203	2.94317	1.45144	3.6523e-05	0.00444106	0.130112	-2.94218
2108	Ellagic acid	HMDB0002899	C10788	Shikimates and Phenylpropanoids	Phenolic acids	Gallotannins	0.192758	0.282162	0.172554	0.19761	0.382363	0.163544	0.102314	0.0879303	0.167926	0.158365	0.336803	0.379343	0.188569	0.184978	0.252791	0.268497	0.245489	0.136016	1.15758	0.032956	0.109269	0.55406	-0.851885
1248	Withanolide	HMDB0003218	C08842	Lipids and lipid-like molecules	Glycerophospholipids	Glycerophosphocholines	1.53316	1.51329	1.10417	0.564893	0.895612	0.0103826	0.0187054	0.0746254	0.0247388	0.0515424	0.219004	0.846359	0.729047	0.287856	0.555367	0.527527	1.12223	0.0359989	1.61722	0.00412265	0.0373078	0.0320781	-4.96227
387	1-Methyladenosine	HMDB0003331	C02494	Carbohydrates	Nucleosides	Purine nucleosides	0.420782	1.16741	0.890881	0.64394	1.5976	0.248092	0.010765	0.0854539	0.0795715	0.0923915	2.36516	3.11957	3.86486	0.358907	4.17242	2.77619	0.944121	0.103255	1.39719	0.0137813	0.0682049	0.109366	-3.19276
159	4-Guanidinobutyric acid	HMDB0003464	C01035	Amino acids and Peptides	Small peptides	Aminoacids	0.52658	0.241683	0.227601	0.388037	0.170301	2.25493	2.19628	2.63934	2.23816	2.13157	0.227514	0.274346	0.114563	0.196563	0.359706	0.234539	0.31084	2.29206	1.59442	9.53427e-08	0.000568274	7.37375	2.8824
388	N6-Methyladenosine	HMDB0004044		Nucleosides, nucleotides, and analogues	Purine nucleosides		0.411615	1.09875	0.83934	0.625035	1.51474	0.248831	0.0105658	0.0823676	0.0796229	0.0889681	2.2425	2.95779	3.66443	0.357749	3.95604	2.6357	0.897897	0.102071	1.3927	0.012966	0.0659744	0.113678	-3.13698
225	Formylanthranilic acid	HMDB0004089	C05653	Shikimates and Phenylpropanoids	Phenolic acids	Simple phenolic acids	1.02303	0.54345	0.472035	0.577872	0.789483	0.189409	0.338552	0.388867	0.212037	0.361789	0.632224	0.657922	0.50993	0.368232	0.596711	0.553004	0.681175	0.298131	1.37571	0.00770122	0.0506085	0.437672	-1.19208
1637	2,5-Furandicarboxylic acid	HMDB0004812		Organoheterocyclic compounds	Furans	Furoic acid and derivatives	0.359001	0.434057	0.326034	0.353677	0.413955	0.26341	0.258007	0.264177	0.262509	0.262204	0.346461	0.345878	0.351471	0.300051	0.412056	0.351184	0.377345	0.262061	1.5383	0.00452804	0.0389861	0.694487	-0.52598
2078	5-Hydroxydopamine	HMDB0004817		Benzenoids	Phenols	Benzenediols	0.288328	0.439794	0.338153	0.310569	0.549081	0.128658	0.115931	0.153927	0.188643	0.0756599	0.381625	0.397315	0.290285	0.153011	0.562775	0.357002	0.385185	0.132564	1.47704	0.00126287	0.0217547	0.344156	-1.53886
527	o-Tyrosine	HMDB0006050		Organic acids and derivatives	Carboxylic acids and derivatives	Amino acids, peptides, and analogues	1.42195	1.30072	0.943903	0.847854	0.996299	1.2814	6.1649	4.72013	3.32689	2.80339	2.00547	1.04152	0.0470484	0.816571	2.25902	1.23393	1.10215	3.65934	1.30294	0.0366897	0.116162	3.3202	1.73127
489	PC(14:0/14:0)	HMDB0007866		Lipids and lipid-like molecules	Glycerophospholipids	Glycerophosphocholines	1.24095	1.52581	1.3294	1.33412	1.72741	0.682738	0.486356	0.477654	0.0417473	0.270392	2.25052	2.10454	2.54413	0.728976	3.39602	2.20484	1.43154	0.391778	1.23498	7.35333e-05	0.00584046	0.273676	-1.86946
551	PC(18:0/18:0)	HMDB0008036		Lipids and lipid-like molecules	Glycerophospholipids	Glycerophosphocholines	0.0103314	8.84441e-05	8.50207e-05	0.0276455	0.0242415	0.0401691	0.0691825	0.0380986	0.101645	0.0516412	9.7488e-05	9.27666e-05	8.54849e-05	7.5656e-05	0.000108362	9.19514e-05	0.0124784	0.0601472	1.14528	0.00664681	0.0470414	4.82012	2.26907
1838	PC(20:5(5Z,8Z,11Z,14Z,17Z)/P-16:0)	HMDB0008521	C00157	Lipids and lipid-like molecules	Glycerophospholipids	Glycerophosphocholines	0.421866	0.2385	0.108524	0.313617	0.0871434	0.0426593	4.15178e-05	3.50154e-05	0.113918	0.0238338	0.543889	0.193254	0.380428	0.188614	0.284979	0.318233	0.23393	0.0360975	1.05792	0.0174507	0.0768371	0.154309	-2.69611
2096	PE(14:0/15:0)	HMDB0008823	C00350	Lipids and lipid-like molecules	Glycerophospholipids	Glycerophosphoethanolamines	2.19986	2.3538	2.19881	2.05789	2.55719	0.885007	0.336926	0.409432	0.0125626	0.288104	3.24138	3.00671	3.54416	0.95549	4.79247	3.10804	2.27351	0.386406	1.23916	3.10917e-06	0.00197427	0.16996	-2.55673
2161	PE(15:0/18:2(9Z,12Z))	HMDB0008895	C00350	Lipids and lipid-like molecules	Glycerophospholipids	Glycerophosphoethanolamines	0.838183	1.03616	1.00319	1.04862	2.10411	0.858382	0.354125	0.340258	0.0487476	0.404165	4.36076	3.06537	3.49737	0.710992	6.03443	3.53378	1.20605	0.401135	1.12335	0.0153729	0.0718735	0.332601	-1.58813
1901	CerP(d18:1/18:0)	HMDB0010701		Lipids and lipid-like molecules	Sphingolipids	Phosphosphingolipids	0.599654	0.550391	0.440789	0.538148	0.469505	0.128413	0.209666	0.204546	0.247138	0.265645	0.588022	0.408003	0.340822	0.203772	0.636873	0.435498	0.519697	0.211081	1.5524	3.31495e-05	0.0042818	0.406162	-1.29987
422	Pro-Gly	HMDB0011178		Organic acids and derivatives	Carboxylic acids and derivatives	Amino acids, peptides, and analogues	0.0761862	0.109589	0.104884	0.300335	0.192657	0.511382	1.20694	0.755183	0.694687	0.415954	0.0619846	0.0931406	0.138492	0.320796	0.137288	0.15034	0.15673	0.71683	1.49543	0.0125901	0.0650891	4.57366	2.19335
49	LPE(14:0)	HMDB0011500		Lipids and lipid-like molecules	Glycerophospholipids	Glycerophosphoethanolamines	1.04325	1.8112	1.10107	1.1006	1.30599	0.0442322	0.049182	0.041368	0.0246162	0.049173	1.85211	1.38586	1.46426	0.553224	2.24489	1.50007	1.27242	0.0417143	1.65133	0.000966083	0.0192907	0.0327833	-4.93089
2056	LysoPE(16:1(9Z)/0:0)	HMDB0011504		Lipids and lipid-like molecules	Glycerophospholipids	Glycerophosphoethanolamines	0.215524	0.184341	0.193241	0.0716441	0.0680448	0.010152	0.0594801	0.0408684	0.00661173	0.0221786	0.385243	0.248835	0.790459	0.158317	0.18065	0.352701	0.146559	0.0278582	1.37854	0.0173456	0.0766196	0.190082	-2.39531
1085	1-(beta-D-Ribofuranosyl)-1,4-dihydronicotinamide	HMDB0011648	C15497	Organic oxygen compounds	Organooxygen compounds	Carbohydrates and carbohydrate conjugates	0.597188	0.559489	0.425223	1.6039	0.479732	0.0868499	0.105665	0.164159	0.107329	0.115743	0.721488	0.830787	0.822424	1.82086	0.367186	0.91255	0.733105	0.115949	1.52674	0.0482576	0.137667	0.158161	-2.66053
1906	Phenylbutyrylglutamine	HMDB0011687		Organic acids and derivatives	Carboxylic acids and derivatives	Amino acids, peptides, and analogues	0.0569751	0.138612	0.0731224	0.0693413	0.0786667	0.0309787	0.0237248	0.0140166	0.00383497	0.0351268	0.0816397	0.086853	0.0772899	0.0262296	0.104526	0.0753077	0.0833436	0.0215364	1.3064	0.00382551	0.0361734	0.258405	-1.95229
653	Trifluoroacetic acid	HMDB0014118		Organic acids and derivatives	Carboxylic acids and derivatives	Alpha-halocarboxylic acids and derivatives	1.0596	6.16986	3.37004	6.8144	5.25082	0.721927	0.786488	0.715977	0.0295842	0.830343	1.26633	2.05048	0.998617	3.55521	1.78581	1.93129	4.53294	0.616864	1.20831	0.0192146	0.0809937	0.136085	-2.87742
168	5-Aminosalicylic Acid	HMDB0014389		Benzenoids	Benzene and substituted derivatives	Benzoic acids and derivatives	0.435631	0.497848	0.555523	0.238151	0.484135	0.028845	0.014028	0.0393251	0.0342214	0.0275243	0.0528402	0.0398005	0.064102	0.0551994	0.0792836	0.0582452	0.442258	0.0287887	1.63234	0.00155902	0.0239376	0.065095	-3.94131
1492	Bexarotene	HMDB0014452		Lipids and lipid-like molecules	Prenol lipids	Retinoids	0.314136	0.220993	0.239706	0.0882921	0.233425	0.0384374	0.0335066	0.0433123	0.010401	0.0785142	0.209004	0.125104	0.131004	0.0571887	0.304874	0.165435	0.219311	0.0408343	1.43055	0.00634526	0.0458689	0.186194	-2.42512
1023	Methocarbamol	HMDB0014567		Benzenoids	Phenol ethers	Anisoles	0.164303	0.182405	0.295831	0.297183	0.234006	0.0584839	0.121683	0.119915	0.163851	0.0926344	1.06656	0.570215	0.26489	0.390044	0.395446	0.537431	0.234745	0.111314	1.31197	0.00544838	0.0423761	0.474189	-1.07647
1453	Levallorphan	HMDB0014647	C07069	Alkaloids and derivatives	Morphinans		0.274183	0.325557	0.241698	0.171469	0.458097	0.0792747	0.0360791	0.0753475	0.187539	0.0398423	0.290074	0.263349	0.193626	0.254161	0.397716	0.279785	0.294201	0.0836165	1.37422	0.00516941	0.0413391	0.284216	-1.81494
173	Acamprosate (calcium)	HMDB0014797		Organic acids and derivatives	Organic sulfonic acids and derivatives	Organosulfonic acids and derivatives	1.6904	2.00685	2.78149	1.14928	1.79813	0.683147	0.513432	1.11785	0.971364	0.218011	1.82794	1.56882	1.2885	1.10678	2.51847	1.6621	1.88523	0.700761	1.29726	0.0050755	0.0410779	0.371712	-1.42774
1410	Nateglinide	HMDB0014869	C12508	Organic acids and derivatives	Carboxylic acids and derivatives	Amino acids, peptides, and analogues	0.470892	0.180215	0.128385	0.139788	0.134551	0.348857	0.635592	0.783872	0.322096	0.365164	0.217558	0.155707	0.144212	0.138164	0.234793	0.178087	0.210766	0.491116	1.18006	0.0386603	0.120036	2.33015	1.22042
513	Didanosine	HMDB0015037	C06953	Nucleosides, nucleotides, and analogues	Purine nucleosides	Purine 2',3'-dideoxyribonucleosides	0.238942	0.41687	0.304635	0.2085	0.338025	0.111242	0.12258	0.101921	0.0708218	0.0783661	0.253442	0.304784	0.392295	0.127862	0.553251	0.326327	0.301394	0.0969863	1.54858	0.00401501	0.036929	0.321792	-1.6358
582	Zalcitabine	HMDB0015078	C07207	Nucleosides, nucleotides, and analogues	Pyrimidine nucleosides	Pyrimidine 2',3'-dideoxyribonucleosides	0.521465	0.754749	0.488456	0.458162	0.780801	0.129927	0.192534	0.148136	0.415625	0.155313	0.405558	0.638027	0.637831	0.19339	1.09592	0.594146	0.600726	0.208307	1.43759	0.00196594	0.0263515	0.346759	-1.528
668	PHENACEMIDE	HMDB0015253	C07428	Benzenoids	Benzene and substituted derivatives	Phenylacetamides	0.569248	0.39353	0.848267	0.579119	0.273914	0.254383	0.00739391	0.116278	6.36369e-05	0.144367	0.485886	1.4601	0.438279	0.274464	1.22364	0.776473	0.532815	0.104497	1.00232	0.00417525	0.0374835	0.196122	-2.35017
2184	Cinitapride	HMDB0015698		Benzenoids	Benzene and substituted derivatives	Nitrobenzenes	1.06191	1.12055	0.73116	0.7172	0.909479	0.352412	0.956698	0.557694	0.456809	0.303426	1.79491	1.39505	1.08985	0.436085	1.8521	1.3136	0.90806	0.525408	1.18668	0.0278948	0.0995186	0.578604	-0.789351
1052	Alanyl-Proline	HMDB0028695		Organic acids and derivatives	Carboxylic acids and derivatives	Amino acids, peptides, and analogues	0.528093	0.572044	0.515587	0.362168	0.79655	0.0572951	0.0825722	0.102074	0.120646	0.0502902	0.612146	0.754462	1.10126	0.347923	1.53418	0.869995	0.554888	0.0825756	1.59577	0.0021003	0.0271055	0.148815	-2.74841
1234	Isoleucyl-Asparagine	HMDB0028902		Organic acids and derivatives	Carboxylic acids and derivatives	Amino acids, peptides, and analogues	0.233865	0.311535	0.201179	0.228468	0.35415	0.344726	0.791984	0.679356	0.462274	0.400518	0.166352	0.124424	0.189215	0.0808682	0.351297	0.182431	0.265839	0.535771	1.29729	0.017319	0.0765779	2.0154	1.01106
52	Ile-Leu	HMDB0028911		Organic acids and derivatives	Carboxylic acids and derivatives	Amino acids, peptides, and analogues	4.74456	1.58538	0.863123	1.57614	1.38396	5.61126	4.2096	5.84092	2.4365	5.05529	1.29103	0.531155	1.68266	1.20567	1.9528	1.33266	2.03063	4.63071	1.19066	0.0229191	0.0891415	2.28043	1.1893
206	L-​Leucyl-​L-​alanine	HMDB0028922		Amino acids and Peptides	Small peptides	Aminoacids	1.13173	0.340192	0.249416	0.422269	0.24236	0.795756	2.65091	2.22922	1.75076	2.00208	0.319552	0.198151	0.309285	0.294819	0.310831	0.286528	0.477193	1.88574	1.35653	0.00395196	0.0367282	3.95174	1.98249
107	Leu-Ile	HMDB0028932		Organic acids and derivatives	Carboxylic acids and derivatives	Amino acids, peptides, and analogues	4.70773	1.86658	1.06031	1.41877	1.36178	5.5677	4.17692	5.79558	2.41759	5.01604	1.80843	0.562066	1.67517	1.33116	2.08349	1.49206	2.08303	4.59476	1.17759	0.0242326	0.0918988	2.2058	1.14131
65	Leu-Leu	HMDB0028933	C11332	Organic acids and derivatives	Carboxylic acids and derivatives	Amino acids, peptides, and analogues	4.70773	1.86658	1.06031	1.41877	1.36178	5.5677	4.17692	5.79558	2.41759	5.01604	1.80843	0.562066	1.67517	1.33116	2.08349	1.49206	2.08303	4.59476	1.17759	0.0242326	0.0918988	2.2058	1.14131
149	Leu-Val	HMDB0028942		Amino acids and Peptides	Small peptides	Aminoacids	6.13996	1.52456	1.07161	1.78501	1.19936	5.5121	5.19733	7.03701	3.68619	6.81466	1.66321	0.987224	1.61722	1.47035	1.95447	1.5385	2.3441	5.64946	1.23459	0.0193855	0.0813689	2.41008	1.26908
1927	Tyrosyl-Glutamine	HMDB0029103		Organic acids and derivatives	Carboxylic acids and derivatives	Amino acids, peptides, and analogues	0.284067	0.322414	0.278312	0.176075	0.161075	0.105587	0.140257	0.224699	0.127407	0.157404	0.358861	0.283531	0.360933	0.143572	0.359056	0.301191	0.244389	0.151071	1.20036	0.0389208	0.120352	0.618158	-0.693954
81	H-Val-Ala-OH	HMDB0029120		Amino acids and Peptides	Small peptides	Aminoacids	0.658468	0.403138	0.267466	0.307104	0.190982	0.549173	1.52173	1.28922	0.94194	1.02647	0.341054	0.175981	0.391957	0.203667	0.3715	0.296832	0.365432	1.06571	1.32132	0.0050938	0.04114	2.91629	1.54414
86	Val-Ile	HMDB0029130		Organic acids and derivatives	Carboxylic acids and derivatives	Amino acids, peptides, and analogues	6.13996	1.52456	1.07161	1.78501	1.19936	5.5121	5.19733	7.03701	3.68619	6.81466	1.66321	0.987224	1.61722	1.47035	1.95447	1.5385	2.3441	5.64946	1.23459	0.0193855	0.0813689	2.41008	1.26908
287	Val-Met	HMDB0029133		Organic acids and derivatives	Carboxylic acids and derivatives	Amino acids, peptides, and analogues	0.498255	0.16757	0.165082	0.228604	0.0605499	0.627151	0.570984	0.973996	0.597588	0.67361	0.148144	0.0962438	0.220563	0.153972	0.324374	0.188659	0.224012	0.688666	1.2886	0.00208517	0.027018	3.07423	1.62023
48	Val-Val	HMDB0029140		Organic acids and derivatives	Carboxylic acids and derivatives	Amino acids, peptides, and analogues	0.988605	0.380887	0.289241	0.238988	0.178285	0.887519	0.943539	1.07968	0.725233	1.26081	0.313138	0.191584	0.295218	0.200598	0.475135	0.295135	0.415201	0.979358	1.22418	0.0114168	0.061378	2.35875	1.23802
2313	Calycanthidine	HMDB0030281	C09097	Organoheterocyclic compounds	Indoles and derivatives	Pyrroloindoles	0.0765	0.0168546	0.0614011	0.0305384	0.0564737	0.250614	0.687871	0.730713	0.365092	0.235391	0.00777362	0.0128269	0.0291528	0.0193434	0.0269093	0.0192012	0.0483535	0.453936	1.51442	0.0187864	0.0799048	9.38786	3.2308
863	Maltoxazine	HMDB0030372		Organoheterocyclic compounds	Pyrrolidines		1.75542	2.24895	2.09509	0.676973	0.714156	0.745692	0.185942	0.795152	0.162267	0.23404	2.20662	1.41164	2.09996	0.584957	2.21838	1.70431	1.49812	0.424619	1.28406	0.018887	0.0800848	0.283435	-1.81891
185	12-Methyltridecanoic acid	HMDB0031072		Fatty acids	Fatty Acids and Conjugates	Branched fatty acids	18.2466	8.75995	10.1073	6.24659	14.4924	3.81545	3.08237	2.82522	2.87113	2.90865	8.25703	7.93109	10.7805	3.05197	14.752	8.95452	11.5706	3.10056	1.51907	0.0164084	0.0746559	0.26797	-1.89986
113	Pyrrolidine	HMDB0031641		Organoheterocyclic compounds	Pyrrolidines		0.933406	0.986197	0.798097	1.01316	1.33362	0.679519	0.50729	0.758929	0.485739	0.386009	1.39686	1.56393	1.67433	0.509379	2.17219	1.46334	1.0129	0.563497	1.34414	0.0037748	0.0359345	0.556323	-0.846006
1697	cuminyl alcohol	HMDB0031817	C06576	Lipids and lipid-like molecules	Prenol lipids	Monoterpenoids	1.52153	1.56968	1.89773	1.67192	1.66691	1.28161	1.4186	1.53223	1.27353	1.38623	1.67614	1.64465	1.59365	1.58518	2.00274	1.70047	1.66555	1.37844	1.32698	0.00732719	0.0493847	0.827617	-0.272964
2059	(3b,6b,8a,12a)-8,12-Epoxy-7(11)-eremophilene-6,8,12-trimethoxy-3-ol	HMDB0031963		Organoheterocyclic compounds	Naphthofurans		0.272444	0.659457	0.491977	0.413261	1.02928	0.12433	0.0619736	0.156411	0.0451302	0.0349032	0.84222	0.838454	0.618751	0.185144	1.72983	0.842881	0.573283	0.0845497	1.46434	0.0186224	0.0793802	0.147483	-2.76138
952	2,4,14-Eicosatrienoic acid isobutylamide	HMDB0032032		Lipids and lipid-like molecules	Fatty Acyls	Fatty amides	0.055417	0.130921	0.100021	0.0396297	0.172007	0.0401739	0.0114423	0.0640998	0.0316112	0.03068	0.093008	0.144366	0.236878	0.0345835	0.242854	0.150338	0.099599	0.0356014	1.15403	0.0376193	0.118054	0.357448	-1.4842
1899	29-Norcycloartane-3,24-dione	HMDB0032084		Lipids and lipid-like molecules	Steroids and steroid derivatives	Cycloartanols and derivatives	2.21186	2.61886	2.66326	1.43511	1.60599	0.461585	0.091828	1.15256	0.461324	1.08365	3.58599	4.42365	4.00912	2.11698	3.18604	3.46435	2.10701	0.650191	1.26798	0.00203643	0.0266765	0.308584	-1.69626
1900	(3beta,5alpha,6beta,22E,24R)-23-Methylergosta-7,22-diene-3,5,6-triol	HMDB0033633					8.09205	7.91043	7.86313	4.2257	5.72342	2.49473	3.21822	3.9526	3.53177	3.52947	7.78497	10.3375	10.7243	5.45716	7.80447	8.42168	6.76295	3.34536	1.47552	0.008975	0.0540216	0.49466	-1.01549
2046	(3beta,5alpha,6beta,9alpha,22E,24R)-23-Methylergosta-7,22-diene-3,5,6,9-tetrol	HMDB0033634					2.22304	1.66673	1.70951	0.786529	0.954217	0.287855	0.497156	0.59701	0.280195	0.522041	2.10616	2.66407	2.16654	1.30449	1.64707	1.97767	1.46801	0.436851	1.47861	0.0156568	0.0725846	0.297581	-1.74864
57	Stearamide	HMDB0034146	C13846	Organic acids and derivatives	Carboximidic acids and derivatives	Carboximidic acids	0.250044	0.52237	0.422412	0.288449	0.363224	0.029921	0.0629861	0.035214	0.000978726	0.113613	0.703212	1.12906	1.05515	0.0530323	0.853927	0.758877	0.3693	0.0485425	1.25564	0.000271839	0.0110784	0.131445	-2.92747
25	Medicagenic acid	HMDB0034551		Lipids and lipid-like molecules	Prenol lipids	Triterpenoids	0.0764686	0.0931886	0.128962	0.0222054	0.102217	0.0207094	0.0364663	0.0271941	0.0294551	0.0392358	0.0368436	0.182556	0.118583	0.106317	0.194834	0.127827	0.0846083	0.0306121	1.19103	0.0371178	0.117177	0.36181	-1.4667
876	Prexanthoperol	HMDB0034712		Lipids and lipid-like molecules	Prenol lipids	Diterpenoids	0.250303	0.0967776	0.155028	0.0953092	0.0529183	0.0293714	0.0494272	0.0395495	0.0284447	0.0199831	0.286804	0.219788	0.379294	0.103739	0.495469	0.297019	0.130067	0.0333552	1.41166	0.0464865	0.134633	0.256446	-1.96327
427	Ganoderic acid A	HMDB0034931		Lipids and lipid-like molecules	Prenol lipids	Triterpenoids	5.14339	10.8014	9.09621	2.32571	17.7391	0.0466054	0.613365	0.330983	0.502132	0.108127	9.15291	23.6089	25.5814	2.3325	23.8763	16.9104	9.02117	0.320242	1.50897	0.0298624	0.103596	0.035499	-4.81608
392	1-Deoxynojirimycin	HMDB0035359	C16843	Organoheterocyclic compounds	Piperidines		0.68758	1.01595	0.881583	0.607911	1.10101	0.32485	0.342587	0.3907	0.528525	0.277966	1.73911	1.28138	0.993295	0.883978	1.33944	1.24744	0.858807	0.372925	1.47798	0.00152341	0.0236961	0.434237	-1.20345
428	Ganoderic acid B	HMDB0035719		Lipids and lipid-like molecules	Prenol lipids	Triterpenoids	4.562	10.5871	9.05782	2.12716	17.317	0.0417717	0.592659	0.322803	0.485042	0.105068	8.9139	23.0471	24.9727	1.82893	23.3081	16.4141	8.73022	0.309469	1.49992	0.0327472	0.1089	0.035448	-4.81815
1218	Anhydrocinnzeylanol	HMDB0036863		Lipids and lipid-like molecules	Prenol lipids	Terpene lactones	0.277147	0.518067	0.265524	0.284615	0.284363	0.124397	0.173677	0.219472	0.0655925	0.0681101	0.322782	0.289064	0.175587	0.141744	0.260827	0.238001	0.325943	0.13025	1.33567	0.00867876	0.0532367	0.399608	-1.32334
1591	Pyroquilon	HMDB0037113		Organoheterocyclic compounds	Quinolines and derivatives	Quinolones and derivatives	0.305468	0.404455	0.24001	0.377893	0.503731	0.0862594	0.0731752	0.071561	0.169212	0.100776	0.230076	0.191215	0.214764	0.0679708	0.308679	0.202541	0.366311	0.100197	1.51389	0.000566387	0.0150812	0.273529	-1.87023
2203	7,8-Dehydro-beta-micropteroxanthin	HMDB0038506		Lipids and lipid-like molecules	Prenol lipids	Sesquiterpenoids	1.1817	1.57986	0.993089	0.876624	1.2381	0.260953	0.556447	0.492086	0.347025	0.38732	0.976	0.926835	0.904299	0.352938	1.42979	0.917972	1.17387	0.408766	1.5471	0.000393309	0.0124839	0.34822	-1.52193
571	Macamide B	HMDB0039954		Polyketides			0.127433	0.160034	0.16505	0.0510479	0.230948	0.0474425	0.0258148	0.0634738	0.0241392	0.021862	0.0727604	0.165537	0.170107	0.0349308	0.215361	0.131739	0.146903	0.0365465	1.38928	0.0172605	0.0764139	0.24878	-2.00706
619	4-Methoxy-3-geranylgeranyl-1,2-dihydroxybenzene	HMDB0040749		Lipids and lipid-like molecules	Prenol lipids	Diterpenoids	0.280854	0.306534	0.311169	0.164001	0.131207	0.0335315	0.092317	0.0922028	0.012766	0.0824132	0.464134	0.568988	0.279489	0.295433	0.282501	0.378109	0.238753	0.0626461	1.33677	0.0027768	0.0309937	0.262389	-1.93022
1777	Dehydropipernonaline	HMDB0040811		Organoheterocyclic compounds	Benzodioxoles		0.122969	0.160468	0.196117	0.0602014	0.168858	0.0232639	0.00863585	0.0390174	0.0737435	0.0179031	0.106049	0.106337	0.12984	0.0615197	0.20754	0.122257	0.141723	0.0325128	1.37836	0.00308157	0.0326431	0.229411	-2.12399
2376	N-[2-(4-Prenyloxyphenyl)ethyl]tiglamide	HMDB0041142		Benzenoids	Phenol ethers		0.266465	0.132271	0.114502	0.0889836	0.0150137	0.383171	0.502043	0.791523	0.228365	0.317408	0.181522	0.130633	0.213348	0.0511221	0.267744	0.168874	0.123447	0.444502	1.1337	0.0162053	0.0740088	3.60075	1.8483
1691	6b-Angeloyl-3b,8b,9b-trihydroxy-7(11)-eremophilen-12,8-olide	HMDB0041228		Lipids and lipid-like molecules	Prenol lipids	Terpene lactones	0.0665108	0.11584	0.160894	0.0526576	0.153885	0.0408499	0.0349121	0.0196987	0.0518425	0.0227798	0.0703902	0.0714427	0.102251	0.0361841	0.147464	0.0855465	0.109957	0.0340166	1.34438	0.0238998	0.0912368	0.309362	-1.69263
2124	N-Acetyldehydroanonaine	HMDB0041537		Alkaloids and derivatives	Aporphines		0.0363293	0.037511	0.0158018	0.0470644	0.01047	0.162001	0.18979	0.200249	0.303775	0.0151821	0.041991	0.00531419	0.0244545	0.0683527	0.0117627	0.030375	0.0294353	0.174199	1.11783	0.0347519	0.112511	5.91804	2.56512
1729	Glucodistylin	HMDB0041597		Phenylpropanoids and polyketides	Flavonoids	Flavonoid glycosides	0.0895289	0.0930783	0.0366932	0.0653123	0.0500177	0.027891	4.15178e-05	0.0228732	3.88291e-05	0.00530714	0.0413858	0.0864796	0.0406052	0.069973	0.0460122	0.0568912	0.0669261	0.0112304	1.12555	0.00206542	0.0268776	0.167802	-2.57517
772	Atrazine	HMDB0041830	C06551	Alkaloids			0.160268	0.229471	0.128698	0.214345	0.231882	0.0449204	0.0247496	0.0542306	0.116506	0.0662453	0.807282	0.589156	0.228072	1.1081	0.393832	0.62529	0.192933	0.0613305	1.41008	0.000910792	0.0188494	0.317885	-1.65342
2269	Benazeprilat	HMDB0060582		Organic acids and derivatives	Carboxylic acids and derivatives	Amino acids, peptides, and analogues	1.22069	0.0190517	0.171616	1.49252	4.22735e-05	1.3852	8.30468	7.10956	15.3366	5.05804	1.89216	0.267225	0.0151767	0.319219	4.70832e-05	0.498765	0.580785	7.43881	1.04919	0.0397538	0.121909	12.8082	3.679
547	4-Trifluoromethylsalicylic acid	HMDB0060715		Benzenoids	Benzene and substituted derivatives	Benzoic acids and derivatives	0.9901	1.76228	2.09244	0.915063	2.45905	0.437478	0.309587	0.493201	0.578371	0.522558	1.89695	1.84959	2.29925	1.07034	3.06245	2.03572	1.64379	0.468239	1.4734	0.0170788	0.0760872	0.284854	-1.81171
308	(2R)-6-Oxo-2-piperidinecarboxylic acid	HMDB0061705		Organic acids and derivatives	Carboxylic acids and derivatives	Amino acids, peptides, and analogues	0.189021	0.360474	0.235979	0.270791	0.214006	0.0239193	0.0333653	0.051887	0.0860069	0.043214	0.126625	0.121717	0.174953	0.0742327	0.280511	0.155608	0.254054	0.0476785	1.56906	0.000184292	0.00912831	0.187671	-2.41373
504	Pehanorm	HMDB0240288	C07182	Organic nitrogen compounds	Organonitrogen compounds	Amines	0.150634	0.213768	0.163835	0.174197	0.239381	0.16	0.0771732	0.10133	0.101013	0.150902	0.21389	0.178316	0.173015	0.154982	0.28571	0.201182	0.188363	0.118084	1.19504	0.0155967	0.0724188	0.626896	-0.673703
361	LPG(18:1(9Z))	HMDB0240602		Lipids and lipid-like molecules	Glycerophospholipids	Glycerophosphoglycerols	0.0420505	0.0959976	0.112934	0.0534293	0.205743	0.0253527	0.0138137	0.0112372	6.36369e-05	0.0174508	0.073783	0.028358	0.0310531	0.0561398	0.0279553	0.0434579	0.102031	0.0135836	1.06841	0.0374014	0.117609	0.133133	-2.90906
415	Royal jelly acid	HMDB0244269		Organic acids and derivatives	Hydroxy acids and derivatives	Medium-chain hydroxy acids and derivatives	0.943788	0.818154	2.14657	0.972773	0.584667	0.150598	0.109044	0.15114	0.0714656	0.114548	0.240635	0.991614	0.511589	0.947218	0.445061	0.627223	1.09319	0.119359	1.58829	0.0230665	0.0893782	0.109184	-3.19516
562	Bazedoxifene	HMDB0248898		Organoheterocyclic compounds	Indoles and derivatives	Indoles	17.8316	30.9457	12.7728	7.50187	23.8547	0.199067	0.478221	0.231617	0.207399	0.126564	5.20791	14.5998	15.6956	5.12064	11.9318	10.5111	18.5813	0.248573	1.63198	0.0111433	0.0606557	0.0133776	-6.22404
523	Dimetridazole	HMDB0251409		Organoheterocyclic compounds	Azoles	Imidazoles	0.0928272	0.38389	0.341669	0.0667575	0.286181	2.5885e-05	4.15178e-05	0.0242977	3.88291e-05	3.21322e-05	0.493399	0.724953	1.08826	2.68346e-05	0.811159	0.623559	0.234265	0.00488721	1.49666	0.0241125	0.0916377	0.0208619	-5.58299
657	DL-Norvaline	HMDB0251527		Amino acids and Peptides	Small peptides	Amino fatty acids	0.0393898	0.0627538	0.0418587	0.0413167	0.050334	0.0301866	0.0299818	0.0313461	0.0291047	0.0269344	0.0463604	0.0523127	0.0398117	0.0553368	0.0481461	0.0483936	0.0471306	0.0295107	1.46758	0.014348	0.0694929	0.626148	-0.675424
1740	Rucaparib	HMDB0257361		Organoheterocyclic compounds	Indoles and derivatives	Indoles	0.0480878	0.0960647	0.060839	0.103375	0.0658499	0.0269571	0.0286947	0.0378617	0.0273044	0.0323215	0.147521	0.130067	0.0588016	0.0370879	0.115381	0.0977718	0.0748432	0.0306279	1.48213	0.0129801	0.0659932	0.409227	-1.28903
191	Dehydrolithocholic acid	HMDB0304950		Lipids and lipid-like molecules	Steroids and steroid derivatives	Bile acids, alcohols and derivatives	0.517442	1.55368	1.30502	1.25335	1.21074	0.527394	0.158838	0.501396	0.108411	0.319665	0.80512	1.50685	0.894769	0.488076	1.48336	1.03564	1.16805	0.323141	1.33283	0.00236974	0.0287082	0.276651	-1.85386
144	Duroquinone			Organic oxygen compounds	Organooxygen compounds	Carbonyl compounds	1.04097	0.806865	0.8702	0.533615	0.554275	0.237265	0.348481	0.50499	0.280672	0.403564	0.828385	0.767633	0.817147	0.45813	0.664002	0.70706	0.761185	0.354995	1.42962	0.00540018	0.0421758	0.466371	-1.10045
193	3alpha-Hydroxy-6-oxo-5alpha-cholan-24-oic acid			Lipids and lipid-like molecules	Steroids and steroid derivatives	Bile acids, alcohols and derivatives	33.9234	51.3279	47.7906	41.9097	37.1628	18.1523	4.38179	41.2443	10.0633	20.7551	78.1833	102.299	49.4119	67.6127	55.7988	70.6611	42.4229	18.9193	1.18685	0.0104897	0.0587064	0.44597	-1.16498
194	1-Methyl-6-oxo-1,6-dihydropyridine-3-carboxylic acid			Organoheterocyclic compounds	Pyridines and derivatives	Pyridinecarboxylic acids and derivatives	0.454822	0.51978	0.579995	0.248642	0.505462	0.0325289	0.0144321	0.037891	0.0328149	0.0299476	0.0506302	0.038824	0.0742078	0.0580641	0.0866511	0.0616754	0.46174	0.0295229	1.63327	0.00156255	0.0239376	0.0639384	-3.96717
314	LPC(13:0)			Lipids and lipid-like molecules	Glycerophospholipids	Glycerophosphocholines	5.53778	4.94498	3.33926	3.4842	2.8191	0.49776	1.48448	0.879118	0.338465	0.81152	8.12246	5.67786	5.5694	3.36995	7.05857	5.95965	4.02507	0.802269	1.52547	0.000395686	0.0124911	0.199318	-2.32685
323	3,6-Dioxo-5alpha-cholan-24-oic acid			Lipids and lipid-like molecules	Steroids and steroid derivatives	Bile acids, alcohols and derivatives	2.2799	9.90043	8.60119	9.05946	7.26197	1.49635	0.180456	2.19508	1.32622	1.95601	7.74619	10.382	1.79954	4.10414	5.98196	6.00277	7.42059	1.43082	1.28645	0.00977127	0.0564065	0.192818	-2.37469
396	Blinin			Terpenoids	Diterpenoids	Clerodane diterpenoids	16.7599	9.16574	6.46537	6.37646	9.95235	0.475654	0.355776	0.2914	0.0165269	0.449872	3.10365	5.83969	10.7443	3.46601	11.8774	7.00621	9.74396	0.317846	1.49148	0.00755516	0.0499883	0.0326198	-4.93811
399	LPG(17:1)			Lipids and lipid-like molecules	Glycerophospholipids	Glycerophosphoglycerols	0.379372	1.63572	2.62647	0.540164	2.7539	0.0271156	0.107097	0.0349283	0.0129027	0.0356034	2.22445	8.68262	4.94255	0.127638	6.43156	4.48176	1.58713	0.0435295	1.52757	0.0366144	0.116102	0.0274266	-5.18828
412	Taurohyodeoxycholic acid			Lipids and lipid-like molecules	Steroids and steroid derivatives	Bile acids, alcohols and derivatives	42.5985	12.6722	19.1361	17.8592	9.81867	2.57808	2.38715	5.35974	13.9706	6.38798	16.8628	13.8669	16.7035	20.9515	18.469	17.3707	20.4169	6.13671	1.27185	0.0493314	0.139484	0.300569	-1.73423
416	5-Oxooctanoic acid			Fatty acids	Fatty Acids and Conjugates	Oxo fatty acids	0.647741	0.553097	0.690774	0.542115	0.524447	0.328646	0.303717	0.245753	0.247153	0.284395	0.456783	0.37701	0.804298	0.486232	0.517835	0.528432	0.591635	0.281933	1.59389	2.83799e-05	0.00412167	0.476532	-1.06936
429	Crotonoside			Carbohydrates	Nucleosides	Purine nucleosides	1.22477	1.76902	1.86934	1.11257	3.85178	0.215865	0.113968	0.193014	0.226971	0.283822	3.35772	4.0785	3.25454	0.845222	3.61544	3.03028	1.9655	0.206728	1.56576	0.0234644	0.0901126	0.105179	-3.24909
454	Apocholic acid		C15375	Lipids and lipid-like molecules	Steroids and steroid derivatives	Bile acids, alcohols and derivatives	1.98405	1.63191	1.8783	1.49751	1.83916	0.809372	0.963324	1.43035	1.27188	1.75623	3.65596	3.48508	1.66086	2.65193	2.22746	2.73626	1.76619	1.24623	1.16481	0.0255166	0.0945033	0.705605	-0.503068
480	(1-Hydroxycyclohexyl)acetic acid			Organic oxygen compounds	Organooxygen compounds	Alcohols and polyols	0.640633	0.547046	0.683282	0.536233	0.516992	0.335918	0.300464	0.24466	0.244576	0.28245	0.47988	0.369526	0.793601	0.497667	0.512219	0.530579	0.584837	0.281613	1.58591	3.60228e-05	0.00441181	0.481524	-1.05432
490	Gelsemine			Alkaloids and derivatives	Gelsemium alkaloids		0.285855	0.394357	0.260509	0.180016	0.274694	0.132552	0.0994197	0.112306	0.221849	0.126746	0.230575	0.187629	0.160885	0.284094	0.357056	0.244048	0.279086	0.138575	1.37034	0.00847726	0.052816	0.49653	-1.01005
568	1,1-Dioxo-1,2-thiazolidine-3-carboxylic acid			Organic acids and derivatives	Carboxylic acids and derivatives	Amino acids, peptides, and analogues	2.5236	2.80583	2.95461	1.50216	2.91389	0.716478	0.47945	0.953969	0.973011	0.637189	2.2449	2.28677	2.42504	1.27178	4.41739	2.52918	2.54002	0.752019	1.55337	0.000246353	0.0106604	0.296068	-1.756
569	(5-Chloro-1H-benzimidazol-2-yl)methanol			Organoheterocyclic compounds	Benzimidazoles		1.34779	2.41492	2.30943	1.31096	2.69048	0.29988	0.358384	0.478268	0.8094	0.400766	1.73228	2.04713	1.71986	1.21492	3.54451	2.05174	2.01471	0.46934	1.53514	0.00413645	0.0373366	0.232956	-2.10187
570	Hydroxysydonic acid			Lipids and lipid-like molecules	Prenol lipids	Sesquiterpenoids	14.2937	10.338	12.3204	5.55883	8.79919	2.67192	1.78936	2.72754	1.62498	1.69055	18.2443	11.5488	12.74	3.55701	18.1636	12.8507	10.262	2.10087	1.58649	0.00494869	0.0405534	0.204723	-2.28826
581	n-Propyl gallate			Shikimates and Phenylpropanoids	Phenolic acids	Simple phenolic acids	0.567363	0.57574	0.608803	0.202095	0.374693	0.0297002	0.0109107	0.0476467	0.0376459	0.0155862	0.786728	0.436032	0.485817	0.0667533	0.657706	0.486607	0.465739	0.0282979	1.5979	0.00474029	0.0397008	0.0607593	-4.04075
591	N-(3-Piperidinyl)propanamide			Organoheterocyclic compounds	Piperidines		0.455125	0.75193	0.414447	0.374437	0.557204	0.218813	0.117674	0.229109	0.0645934	0.124677	0.543898	0.499429	0.474531	0.17066	0.891597	0.516023	0.510629	0.150973	1.45163	0.00131734	0.0223063	0.295662	-1.75798
592	Dicyclohexyl(hydroxy)acetic acid			Organic acids and derivatives	Hydroxy acids and derivatives	Alpha hydroxy acids and derivatives	0.91485	1.36176	1.08968	0.464907	0.0879208	6.39708e-05	0.00684173	0.00929219	6.36369e-05	6.43931e-05	0.363252	0.224892	0.345097	0.145781	0.357469	0.287298	0.783824	0.00326518	1.51034	0.0263301	0.0962405	0.00416571	-7.90722
598	2-((2R)-2-Hydroxycyclohexyl)acetic acid			Organic oxygen compounds	Organooxygen compounds	Alcohols and polyols	1.0466	2.02793	1.56191	1.12961	1.7658	6.39708e-05	6.39859e-05	0.0135347	0.0272684	0.152511	1.48877	2.03182	1.42555	0.395721	3.31868	1.73211	1.50637	0.0386885	1.3677	0.00121439	0.021591	0.0256832	-5.28303
601	8-Oxoadenine			Alkaloids			0.476633	0.53821	0.540778	0.335794	0.554281	0.308738	0.0481133	0.0702764	0.0805466	0.43276	0.335383	0.598427	0.405992	0.236793	0.735624	0.462444	0.489139	0.188087	1.19709	0.00871743	0.0533682	0.384526	-1.37885
602	Thr-Val-Leu			Organic acids and derivatives	Carboxylic acids and derivatives	Amino acids, peptides, and analogues	0.682448	0.265056	0.0501136	0.21786	0.101478	0.5818	1.60405	1.4629	0.608468	0.556549	0.293199	0.0688563	0.297819	0.158996	0.282747	0.220324	0.263391	0.962752	1.19979	0.0272674	0.0982722	3.65522	1.86996
606	Glycerophospho-N-palmitoylethanolamine			Lipids and lipid-like molecules	Glycerophospholipids	Glycerophosphoethanolamines	5.92028	5.30182	3.03478	4.02229	2.50856	0.434973	2.22901	1.03133	0.554307	0.851955	6.93118	4.88105	5.50617	2.4916	6.84214	5.33043	4.15755	1.02031	1.44883	0.00248751	0.0295936	0.245413	-2.02672
610	6,15-Diketo-13,14-dihydroprostaglandin F1.alpha.			Lipids and lipid-like molecules	Fatty Acyls	Eicosanoids	0.863563	1.07859	0.984556	0.699374	1.23898	0.343801	0.164493	0.233327	0.129809	0.0710475	1.02634	1.54757	1.48503	0.466707	1.87201	1.27953	0.973011	0.188496	1.5049	6.27414e-05	0.00536784	0.193724	-2.36793
612	5-Nitroquinolin-8-ol			Organoheterocyclic compounds	Quinolines and derivatives	Nitroquinolines and derivatives	0.689425	0.604756	0.681771	0.343964	0.447937	0.197901	0.183521	0.219679	0.168692	0.215814	0.676547	0.578417	0.501006	0.449168	0.896511	0.62033	0.55357	0.197121	1.57749	0.00590458	0.0443669	0.356091	-1.48968
614	Leu-Met			Amino acids and Peptides	Small peptides	Dipeptides	2.0565	0.569007	0.408181	0.44214	0.559822	2.45449	2.02367	2.88107	1.95784	2.0967	0.651214	0.283009	0.592842	0.444685	0.725834	0.539517	0.807131	2.28275	1.34753	0.00334562	0.0337412	2.82823	1.4999
618	Kendomycin			Organoheterocyclic compounds	Benzofurans		1.60679	0.899702	1.65789	0.673633	0.483963	0.283722	6.39859e-05	0.252314	6.36369e-05	6.43931e-05	0.657438	1.34011	1.44561	0.400835	0.827195	0.934237	1.06439	0.107246	1.22582	0.014395	0.0696419	0.100757	-3.31104
629	5-Nitro-2-(1-piperidinyl)benzoic acid			Organoheterocyclic compounds	Piperidines	Phenylpiperidines	2.19777	3.28667	2.63448	1.9458	2.2753	0.657479	0.599529	0.872668	1.33403	0.594831	2.8112	2.71613	2.65684	1.60567	3.203	2.59857	2.468	0.811707	1.54841	0.000288587	0.0112594	0.328892	-1.60431
640	2-[(1-Methyl-1H-pyrazolo[3,4-d]pyrimidin-4-yl)amino]ethanol			Organoheterocyclic compounds	Pyrazolopyrimidines	Pyrazolo[3,4-d]pyrimidines	0.137723	0.166593	0.121413	0.187958	0.169557	0.0803999	0.0499342	0.109936	0.123943	0.146074	0.300133	0.418842	0.27902	0.191463	0.177949	0.273481	0.156649	0.102057	1.072	0.0294135	0.102743	0.651504	-0.618153
643	3.beta.,7.alpha.-Dihydroxy-5-cholestenoic acid			Lipids and lipid-like molecules	Steroids and steroid derivatives	Bile acids, alcohols and derivatives	0.445041	1.50361	1.31192	0.953437	1.61915	0.168161	0.418049	0.239976	0.144478	0.343482	1.91932	1.39013	1.60726	0.804736	1.59581	1.46345	1.16663	0.262829	1.42476	0.0115164	0.0616603	0.225289	-2.15015
665	20-carboxy-LTB4						0.197102	0.216686	0.231486	0.0714262	0.212292	0.0614661	0.0072974	0.0739695	0.0346949	0.0612736	0.235071	0.246422	0.436759	0.102464	0.368089	0.277761	0.185798	0.0477403	1.27603	0.00233047	0.0284833	0.256947	-1.96046
667	3-Hydroxyacetaminophen			Benzenoids	Benzene and substituted derivatives	Anilides	0.725025	1.16167	0.947998	1.13432	1.24258	0.337773	0.306065	0.31621	0.427601	0.372627	2.98934	1.56906	1.09225	1.25493	1.61143	1.7034	1.04232	0.352055	1.5816	0.00127405	0.021863	0.337761	-1.56592
673	N-Decanoyl-p-nitroaniline			Benzenoids	Benzene and substituted derivatives	Nitrobenzenes	0.205716	0.171981	0.278005	0.174867	0.125605	0.0670686	0.062964	0.101216	0.151264	0.0551394	0.211616	0.197134	0.186589	0.107699	0.201283	0.180864	0.191235	0.0875304	1.34592	0.0098711	0.0566671	0.457712	-1.12749
678	16.beta.-Hydroxyfurazabol			Lipids and lipid-like molecules	Steroids and steroid derivatives	Estrane steroids	0.0716939	0.110452	0.13253	0.0665066	0.138059	0.0144276	4.15178e-05	0.044059	0.0154726	0.00311962	0.0428997	0.0634803	0.047064	0.0267138	0.0989581	0.0558232	0.103848	0.0154241	1.13428	0.000774001	0.0172138	0.148525	-2.75122
689	Arg-Pro-Pro			Organic acids and derivatives	Carboxylic acids and derivatives	Amino acids, peptides, and analogues	0.144766	0.64952	0.273996	0.418476	0.351829	0.0569521	0.0256776	0.135903	0.0221222	0.0312363	0.40976	0.253411	0.269827	0.0963359	0.368518	0.27957	0.367717	0.0543784	1.4529	0.0181615	0.0784409	0.147881	-2.75749
693	(5.Xi.,6.beta.)-7,11,12-Trihydroxy-6,20-epoxyabieta-8,11,13-trien-20-one			Lipids and lipid-like molecules	Prenol lipids	Terpene lactones	0.571735	0.824532	0.663841	0.481746	0.878765	0.249148	0.106195	0.380598	0.0709876	0.283093	0.702869	0.727242	0.473111	0.297155	1.1071	0.661495	0.684124	0.218004	1.35534	0.00112116	0.0207702	0.318662	-1.6499
699	8-Oxononanoic acid			Organic acids and derivatives	Keto acids and derivatives	Medium-chain keto acids and derivatives	0.858765	0.976009	1.73115	0.911908	1.37798	0.428131	0.359076	0.474804	0.363404	0.610624	0.686317	0.859747	0.727972	1.09002	1.47468	0.967746	1.17116	0.447208	1.48892	0.010389	0.0583383	0.38185	-1.38892
701	13,14-dihydro-15-keto-PGA2						1.18873	2.21105	1.24147	1.96856	1.36887	0.429633	0.294236	1.2133	0.0689934	0.261938	1.97675	3.7454	1.9375	1.52116	2.01767	2.2397	1.59573	0.453621	1.28681	0.00406888	0.0371202	0.284271	-1.81466
705	6-(3,4-Dimethoxyphenyl)-1,3,5-triazine-2,4-diamine			Benzenoids	Benzene and substituted derivatives	Methoxybenzenes	6.54934	9.03801	6.43128	4.13684	5.36594	1.96978	1.94755	2.85207	0.877526	0.735938	7.94917	9.71652	6.51008	3.02694	8.7732	7.19518	6.30428	1.67657	1.46191	0.000881727	0.0187238	0.265942	-1.91082
707	Hercynine						1.30984	2.03425	1.78339	1.66869	1.66378	1.0851	0.321293	0.613124	0.613322	0.414173	1.60778	2.45064	1.80286	0.477927	1.93024	1.65389	1.69199	0.609402	1.44506	0.000274857	0.0110784	0.360169	-1.47325
716	Didodecyldimethylammonium cation			Organic nitrogen compounds	Organonitrogen compounds	Quaternary ammonium salts	0.314471	0.228813	0.11538	0.131714	0.257469	0.0272135	4.15178e-05	0.0439015	0.00908375	0.0216305	0.196097	0.185285	0.394147	0.0553139	0.214435	0.209056	0.209569	0.0203741	1.1562	0.00656862	0.0468315	0.0972192	-3.36262
719	2-Oxiraneoctanoic acid, .eta.-hydroxy-3-octyl-			Lipids and lipid-like molecules	Fatty Acyls	Lineolic acids and derivatives	4.43317	6.46422	4.06615	3.17223	10.7462	1.33683	1.44794	2.5846	2.67662	1.79587	3.91581	6.12058	5.60482	2.22356	7.19506	5.01197	5.7764	1.96837	1.36328	0.04677	0.135186	0.340761	-1.55317
724	3-(Aminocarbonyl)benzoic acid			Benzenoids	Benzene and substituted derivatives	Benzoic acids and derivatives	0.974838	1.07153	0.83209	0.560794	0.703661	0.315985	0.308915	0.352888	0.478971	0.325221	1.0907	0.879756	0.59074	0.36812	1.20015	0.825895	0.828583	0.356396	1.54102	0.00123228	0.021685	0.430128	-1.21716
744	3-Oxo-1,8-octanedicarboxylic acid			Organic acids and derivatives	Keto acids and derivatives	Medium-chain keto acids and derivatives	0.586926	0.698324	0.892863	0.253735	0.565329	0.106644	0.0139911	0.0970512	0.0427564	0.0647057	0.421551	0.348451	0.469771	0.133686	0.921128	0.458917	0.599435	0.0650297	1.5031	0.00621143	0.0453889	0.108485	-3.20443
747	His-Ile			Organic acids and derivatives	Carboxylic acids and derivatives	Amino acids, peptides, and analogues	0.440228	0.0980955	0.0824237	0.175357	0.057476	0.355714	1.53234	1.23912	0.709804	0.612983	0.118373	0.0388953	0.052726	0.151507	0.11396	0.0950923	0.170716	0.889993	1.34459	0.0131344	0.0664268	5.2133	2.3822
749	Cecropiacic acid			Lipids and lipid-like molecules	Steroids and steroid derivatives	Oxosteroids	0.0642058	0.0303687	0.0924071	0.0319012	0.0249889	6.39708e-05	0.0134727	0.0189569	6.36369e-05	0.00278798	0.0544301	0.064683	0.0798681	0.00451807	0.096039	0.0599076	0.0487744	0.00706904	1.19541	0.0292047	0.102233	0.144933	-2.78654
750	Octyl-methoxycinnamate						0.127098	0.177765	0.206951	0.106592	0.132024	0.019069	0.0578266	0.0679462	0.053099	0.0173635	0.141514	0.132903	0.11412	0.084373	0.242591	0.1431	0.150086	0.0430609	1.4225	0.000967718	0.0192907	0.286908	-1.80134
751	N-Methyltetrahydro-2H-pyran-4-amine			Organoheterocyclic compounds	Oxanes		0.220685	0.401198	0.271728	0.258374	0.481978	0.0429858	0.0829415	0.105715	0.0360814	0.0631156	0.329406	0.208543	0.271956	0.248385	0.431223	0.297903	0.326793	0.0661678	1.53387	0.0048789	0.0403413	0.202476	-2.30417
752	Thr-Val			Organic acids and derivatives	Carboxylic acids and derivatives	Amino acids, peptides, and analogues	1.02039	0.440164	0.319425	0.421007	0.531664	0.821983	2.33117	1.62973	0.86572	0.961239	0.319223	0.128449	0.45607	0.253756	0.451289	0.321757	0.546529	1.32197	1.22121	0.0399888	0.122417	2.41885	1.27432
766	3,5-dihydroxydecanoic acid						0.73299	0.835421	1.07421	0.281856	0.304366	0.0321528	6.39859e-05	0.033675	6.36369e-05	0.0196149	0.384506	0.191094	0.455649	0.109107	0.656734	0.359418	0.64577	0.0171141	1.32531	0.0150865	0.0713464	0.0265018	-5.23777
781	Trihydroxycholestanoic acid			Lipids and lipid-like molecules	Steroids and steroid derivatives	Bile acids, alcohols and derivatives	1.61662	1.67429	2.65461	1.34236	1.42948	0.474093	0.565798	0.706608	0.0822016	0.343127	3.69157	3.50157	5.11547	1.60838	4.71961	3.72732	1.74347	0.434365	1.3601	0.000970573	0.0193046	0.249138	-2.00498
786	1-(2-Chloro-4-nitrophenyl)-3-methylpiperazine			Organoheterocyclic compounds	Diazinanes	Piperazines	0.0815891	0.116251	0.0988767	0.109835	0.135777	0.0273682	0.0217112	0.0148256	0.00791719	0.030202	0.215608	0.289791	0.164353	0.35491	0.164064	0.237745	0.108466	0.0204048	1.52128	2.00377e-05	0.0035127	0.188123	-2.41026
790	5-Chloro-4(3H)-quinazolinone			Organoheterocyclic compounds	Diazanaphthalenes	Benzodiazines	16.7976	25.773	21.1012	11.7986	27.172	5.11083	2.26053	6.44377	4.28955	4.57284	14.5937	19.0885	11.5446	9.62525	32.8327	17.537	20.5285	4.5355	1.54293	0.00397593	0.0367742	0.220937	-2.17829
801	Cyclo(glycylprolyl)			Amino acids and Peptides			0.205148	0.399108	0.24351	0.288663	0.214244	0.0757605	0.120081	0.181824	0.205273	0.112859	0.236169	0.457934	0.30519	0.182044	0.413792	0.319026	0.270134	0.139159	1.29389	0.0152473	0.0716709	0.515149	-0.956938
805	4-Hydroxy-2',4',6'-trimethoxychalcone			Phenylpropanoids and polyketides	Linear 1,3-diarylpropanoids	Cinnamylphenols	2.35728	2.27488	1.9656	1.78677	2.40291	0.807703	0.0497216	0.577254	0.0256526	0.369465	2.36076	2.64132	2.24958	1.48373	3.33323	2.41372	2.15749	0.365959	1.30088	1.46689e-05	0.00323164	0.169623	-2.5596
828	4-Oxododecanedioic acid			Fatty acids	Fatty Acids and Conjugates	Dicarboxylic acids	1.07463	2.37263	1.31157	0.835831	2.25123	0.964292	0.122978	0.534936	0.0884462	0.528909	1.93771	1.89637	1.54358	1.17479	3.90554	2.0916	1.56918	0.447912	1.21892	0.0128543	0.0656879	0.285444	-1.80872
839	N-Methyl-N-[2-oxo-2-(1-pyrrolidinyl)ethyl]amine			Organic acids and derivatives	Carboxylic acids and derivatives	Amino acids, peptides, and analogues	1.2271	0.874742	1.46669	0.374034	0.659862	2.5885e-05	0.0256317	0.245122	3.88291e-05	3.21322e-05	1.015	0.749067	0.956789	0.347063	1.1297	0.839525	0.920486	0.0541701	1.3297	0.00974256	0.0562683	0.0588494	-4.08683
840	Ala-Val			Organic acids and derivatives	Carboxylic acids and derivatives	Amino acids, peptides, and analogues	0.870258	0.269038	0.341877	0.399574	0.247362	0.57498	2.09913	1.94342	1.04916	1.08743	0.199658	0.189305	0.246279	0.257948	0.305205	0.239679	0.425622	1.35082	1.27839	0.0177518	0.077514	3.17377	1.6662
869	11-dehydro_TXB2						0.435085	0.5841	0.880335	0.40106	0.488111	0.160671	0.190138	0.212503	0.106232	0.0890651	0.512038	0.408567	0.714881	0.113771	0.665419	0.482935	0.557738	0.151722	1.51856	0.00759204	0.050112	0.272031	-1.87816
870	O-Desmethylquinidine			Alkaloids	Tryptophan alkaloids	Corynanthe type alkaloids	0.521705	0.378545	0.453281	0.285869	0.520881	0.0613034	0.0309537	0.171158	0.0304896	0.0694128	0.174691	0.186702	0.309055	0.0598796	0.372874	0.22064	0.432056	0.0726634	1.51538	0.000122239	0.0074497	0.168181	-2.57192
875	1-Palmitoyl-2-hydroxy-sn-glycero-3-phospho-(1'-rac-glycerol)			Lipids and lipid-like molecules	Glycerophospholipids	Glycerophosphoglycerols	41.8816	34.1695	40.4449	19.2573	49.1266	2.18276	11.2156	5.74687	6.04915	7.32463	31.2705	57.917	51.1656	71.452	32.0686	48.7748	36.976	6.50381	1.50908	0.00265548	0.0303417	0.175893	-2.50723
878	Altamisic acid			Terpenoids	Sesquiterpenoids	Germacrane sesquiterpenoids	2.00183	1.35151	1.89099	0.862869	1.07452	0.177243	0.05003	0.313157	0.0373515	0.0786471	2.08923	1.78949	1.56502	0.578102	2.32052	1.66847	1.43634	0.131286	1.53269	0.00340967	0.0339853	0.0914027	-3.45162
880	(6R,12aS,12bS,13R)-8,9-Dimethoxy-5,6-dihydro-3H,4H-6,12b,12a-(propane[1,1,3]triyl)-3a,10b-diazabenzo[7,8]cycloocta[1,2,3-cd]inden-11(12H)-one			Alkaloids	Tryptophan alkaloids	Aspidosperma type	0.0635702	0.28857	0.272937	0.167639	0.300588	0.0237591	0.00664136	3.50154e-05	0.0256967	0.0276307	0.192297	0.231217	0.257841	0.0701039	0.620961	0.274484	0.218661	0.0167526	1.12552	0.0107996	0.0596195	0.0766144	-3.70624
882	3-[(Methylsulfonyl)amino]benzoic acid			Benzenoids	Benzene and substituted derivatives	Sulfanilides	13.4219	25.4816	15.0936	10.6939	40.4093	2.98487	1.58567	3.60226	1.98265	10.9869	34.9895	29.8992	29.2877	12.6053	61.4009	33.6365	21.0201	4.22847	1.38628	0.0341718	0.111562	0.201164	-2.31356
885	Aigialomycin D			Phenylpropanoids and polyketides	Macrolides and analogues		1.78564	4.39074	3.68256	4.1376	4.37706	1.21245	0.74847	1.2794	0.278444	1.41514	4.29908	2.25325	1.60017	1.73177	2.79342	2.53554	3.67472	0.986783	1.35786	0.000990009	0.019496	0.268533	-1.89683
909	Methyl (2E)-3-(5-(2,3-dihydroxy-3-methylbutyl)-1-methyl-1H-imidazol-4-yl)prop-2-enoate			Organoheterocyclic compounds	Azoles	Imidazoles	0.304971	0.502394	0.513216	0.339082	0.304061	0.105421	0.034369	0.159633	0.0717419	0.246411	0.521809	0.52047	0.381583	0.146262	0.634077	0.44084	0.392745	0.123515	1.35778	0.00206569	0.0268776	0.314491	-1.66891
910	5-Isopropyl-3-isoxazolecarboxylic acid			Organoheterocyclic compounds	Azoles	Isoxazoles	0.674009	1.01397	0.681624	0.57667	0.858071	0.391232	0.19916	0.26733	0.502206	0.255884	0.750724	0.708457	0.642864	0.344704	1.22226	0.733803	0.76087	0.323163	1.427	0.00175224	0.025288	0.424728	-1.23539
917	Thr-Ala			Amino acids and Peptides	Small peptides	Aminoacids	0.214732	0.236087	0.284689	0.118471	0.201519	0.280548	0.547785	0.42406	0.213931	0.404018	0.0868993	0.0589712	0.184828	0.0897919	0.0315165	0.0904014	0.2111	0.374069	1.06671	0.0350075	0.112991	1.772	0.825379
920	Gln-Leu						0.305346	0.0672088	0.0636697	0.0819054	0.0569224	0.223765	0.346422	0.45312	0.27869	0.152336	0.0481669	0.0451293	0.0572214	0.106616	0.103771	0.0721808	0.11501	0.290867	1.19298	0.0368778	0.116606	2.52904	1.33859
928	4-Chloro-5,7-diphenyl-7H-pyrrolo[2,3-d]pyrimidine			Organoheterocyclic compounds	Pyrroles	Substituted pyrroles	0.292118	0.265206	0.317332	0.240283	0.494586	0.0574344	0.179187	0.214155	0.0801584	0.100669	0.42289	0.570626	0.631987	0.182953	0.511261	0.463943	0.321905	0.126321	1.32795	0.00686374	0.0479158	0.392416	-1.34955
933	(25S)-7-Dafachronic acid			Lipids and lipid-like molecules	Steroids and steroid derivatives	Bile acids, alcohols and derivatives	0.475478	0.456363	0.442557	0.152467	0.206671	0.160591	0.192433	0.264131	0.118776	0.0454308	0.447884	0.574559	0.566609	0.15924	0.682477	0.486154	0.346707	0.156272	1.07335	0.0405375	0.123369	0.450733	-1.14966
935	Cyperanic acid			Terpenoids	Sesquiterpenoids	Iphionane sesquiterpenoids	0.816083	1.03052	0.89085	0.849687	1.04034	0.0979091	0.34082	0.24815	0.0382188	0.200338	4.47302	1.80359	0.927477	2.16053	1.76331	2.22558	0.925495	0.185087	1.43109	6.18946e-06	0.0023102	0.199987	-2.32202
944	4-({[4-(Diethylamino)phenyl]methylidene}amino)benzoic acid			Benzenoids	Benzene and substituted derivatives	Benzoic acids and derivatives	0.0674397	0.0853259	0.0746022	0.0679878	0.0728029	0.00546575	0.00911301	0.0186635	0.0126754	0.0132762	0.059396	0.0585735	0.0769598	0.0103123	0.0421146	0.0494712	0.0736317	0.0118388	1.60905	2.57602e-07	0.000921237	0.160784	-2.63681
946	2-Oct-7-enylpentanedioic acid			Lipids and lipid-like molecules	Fatty Acyls	Fatty acids and conjugates	2.69245	1.68429	1.96845	1.616	1.24069	0.26144	0.329801	0.550621	0.500855	0.307373	1.12052	0.944768	0.43242	1.32617	0.499895	0.864754	1.84037	0.390018	1.59819	0.00311839	0.0327095	0.211923	-2.23839
965	5-Cyclopropyl-2H-tetraazole			Organoheterocyclic compounds	Azoles	Tetrazoles	0.152291	0.104526	0.140801	0.160951	0.124361	0.0701243	0.128024	0.091575	0.0805273	0.0856741	0.117184	0.172618	0.172478	0.176041	0.137242	0.155113	0.136586	0.0911849	1.24356	0.0122696	0.0640739	0.667601	-0.582941
974	5-Amino-1-(4-methoxyphenyl)-1H-pyrazole-4-carbonitrile			Organoheterocyclic compounds	Azoles	Pyrazoles	0.520772	0.734371	0.582657	0.454412	0.41776	0.175109	0.173447	0.230501	0.326342	0.217469	0.415681	0.326287	0.534394	0.221512	0.636933	0.426961	0.541994	0.224574	1.53867	0.000939157	0.0190908	0.414347	-1.27109
977	Creatine, ethyl ester			Organic acids and derivatives	Carboxylic acids and derivatives	Amino acids, peptides, and analogues	9.39444	21.1128	10.7331	11.2748	21.7128	0.368517	2.46635	1.35049	2.64378	1.3551	0.32282	0.188648	0.141444	0.232167	0.196928	0.216401	14.8456	1.63685	1.50921	0.00749705	0.049853	0.110258	-3.18104
980	1-(2,5-Dimethylphenoxy)-3-(4-morpholinyl)-2-propanol			Benzenoids	Phenol ethers		0.421557	0.691887	0.508787	0.333437	0.477296	0.0836351	0.106243	0.12694	0.0972541	0.114936	0.368691	0.383436	0.250825	0.161507	0.741503	0.381193	0.486593	0.105802	1.63332	0.00280752	0.0310429	0.217434	-2.20135
981	4-Fluoro-N-(2-furylmethyl)benzenesulfonamide			Benzenoids	Benzene and substituted derivatives	Benzenesulfonamides	0.220964	0.348957	0.31015	0.31225	0.214345	0.206958	0.0659398	0.138315	0.0686617	0.12184	0.395072	0.301885	0.267685	0.257614	0.379609	0.320373	0.281333	0.120343	1.34995	0.00259267	0.0299673	0.427759	-1.22513
990	(6E,10Z,14E)-6,14-Dimethyl-3-methylidene-2-oxo-3a,4,5,8,9,12,13,15a-octahydrocyclotetradeca[b]furan-10-carboxylic acid			Lipids and lipid-like molecules	Prenol lipids	Terpene lactones	0.104895	0.0885286	0.0931276	0.0258527	0.0284303	0.00377558	0.0214227	0.00529757	6.36369e-05	0.00230408	0.169891	0.0621421	0.150817	0.048619	0.222571	0.130808	0.0681668	0.00657271	1.25629	0.0204304	0.0836361	0.0964209	-3.37451
992	Milameline			Organoheterocyclic compounds	Pyridines and derivatives	Hydropyridines	0.196399	0.375648	0.279645	0.261938	0.404442	0.109489	0.0279791	0.130262	0.153186	0.0487294	0.290045	0.276027	0.210891	0.130191	0.459279	0.273286	0.303614	0.0939292	1.33512	0.0016397	0.0243711	0.30937	-1.69259
1004	9-Hydroperoxy-10E,12Z,15Z-octadecatrienoic acid			Lipids and lipid-like molecules	Fatty Acyls	Lineolic acids and derivatives	3.31293	2.27837	1.68983	1.33735	2.49819	0.118749	0.343151	0.357021	0.151644	0.305173	1.82423	1.6439	1.43953	0.423567	1.63465	1.39317	2.22333	0.255148	1.58566	0.00412236	0.0373078	0.114759	-3.12332
1007	9Z,11E,13E-Octadecatrienoic acid methyl ester			Fatty acids	Fatty Acids and Conjugates	Unsaturated fatty acids	2.25524	1.13322	1.0245	1.10578	1.34739	0.392853	0.680474	0.459817	0.69272	0.655473	1.0196	1.02047	1.25392	0.95389	1.30068	1.10971	1.37322	0.576267	1.42738	0.0222076	0.0876201	0.419645	-1.25276
1024	D-Leucyl-L-arginine			Organic acids and derivatives	Carboxylic acids and derivatives	Amino acids, peptides, and analogues	0.703617	0.143881	0.119601	0.249075	0.133309	1.54628	2.12478	2.2801	2.59503	1.37764	0.165919	0.128212	0.26394	0.405052	0.270844	0.246793	0.269897	1.98476	1.51169	0.000143088	0.00792125	7.35379	2.87849
1033	Phe-Gly			Amino acids and Peptides	Small peptides	Aminoacids	0.136565	0.0713774	0.0880219	0.0941583	0.0538545	0.115016	0.521183	0.423587	0.231189	0.214546	0.0444749	0.0411903	0.0408439	0.0370964	0.0540581	0.0435327	0.0887954	0.301104	1.28802	0.0448243	0.131715	3.39099	1.76171
1037	Pelanserin			Organoheterocyclic compounds	Diazinanes	Piperazines	0.213695	0.332992	0.292904	0.064569	0.142464	0.0494173	0.0508896	0.0812168	0.00222824	0.0241059	0.175334	0.186682	0.172772	0.11311	0.226615	0.174902	0.209325	0.0415716	1.19103	0.0240338	0.091523	0.198598	-2.33207
1046	Leu-Trp			Organic acids and derivatives	Carboxylic acids and derivatives	Amino acids, peptides, and analogues	1.27993	0.359494	0.301123	0.31635	0.145541	0.736251	1.74236	1.3868	0.767085	1.01595	0.363607	0.227227	0.273175	0.218892	0.38495	0.29357	0.480487	1.12969	1.11508	0.0488995	0.138833	2.35113	1.23336
1089	Tanshinone Iia			Terpenoids	Diterpenoids	Abietane diterpenoids	0.0417746	0.0730103	0.0778974	0.0790036	0.105429	0.031577	0.0293286	0.0247501	0.0265079	0.0638367	0.0882882	0.0765132	0.0349906	0.14461	0.155899	0.10006	0.075423	0.0352001	1.25961	0.0121349	0.0637529	0.466702	-1.09943
1090	Hirsuteine						0.120488	0.331867	0.261328	0.154372	0.330361	0.0154708	4.15178e-05	0.0115	0.0233507	0.0261094	0.187458	0.227394	0.250813	0.0705314	0.612251	0.26969	0.239683	0.0152945	1.22252	0.00670273	0.0472415	0.0638112	-3.97005
1091	Gitogenin						0.508506	0.33845	0.528551	0.167256	0.269038	0.105745	0.0147904	0.078614	0.132819	0.128194	0.233101	0.408374	0.747462	0.435186	0.49508	0.463841	0.36236	0.0920325	1.29098	0.0149587	0.0711754	0.253981	-1.97721
1112	Eglumegad			Organic acids and derivatives	Carboxylic acids and derivatives	Amino acids, peptides, and analogues	1.6711	2.74448	2.44176	1.53467	2.35054	0.572168	0.325246	0.712324	0.5324	0.669514	1.67253	2.73853	1.62199	1.34021	4.02221	2.27909	2.14851	0.56233	1.57684	0.00162606	0.0243711	0.26173	-1.93385
1119	2-[4-[4-(4-Amidinophenyl)piperazino]piperidino]acetic acid			Organoheterocyclic compounds	Diazinanes	Piperazines	3.31831	4.65091	5.65063	2.34352	4.32842	0.963877	0.833551	1.58333	0.941643	1.66096	3.8602	4.33272	4.60951	1.50621	5.35248	3.93223	4.05836	1.19667	1.52635	0.00548966	0.042528	0.294866	-1.76187
1125	PC(O-40:8)						3.44371	5.64663	4.82312	3.48351	2.21169	0.53885	0.0587971	2.22821	0.581522	0.971425	8.25199	14.9652	4.03416	3.66443	4.58805	7.10076	3.92173	0.87576	1.27826	0.00246873	0.0294092	0.22331	-2.16288
1137	Asp-Lys						1.15769	4.08158	2.29403	1.71306	2.93491	0.298013	0.152307	0.675169	0.334395	0.446733	2.43597	2.47277	2.17599	0.797354	4.6755	2.51152	2.43625	0.381323	1.51207	0.0144296	0.0697906	0.15652	-2.67558
1148	Phenol, 3-[4-(4-morpholinyl)pyrido[3',2':4,5]furo[3,2-d]pyrimidin-2-yl]-			Organoheterocyclic compounds	Furopyridines		0.465656	0.414156	0.540132	0.350987	0.55053	0.218001	0.00512286	0.122922	6.36369e-05	0.127208	1.11786	0.615429	0.903282	0.596962	0.760593	0.798826	0.464292	0.0946635	1.01366	0.000167988	0.00880878	0.203888	-2.29415
1152	Halofenozide						3.992	4.39785	4.83306	2.8598	2.57537	0.988436	0.768717	0.674904	0.462763	0.620726	3.75174	4.56325	2.82275	1.39895	4.71943	3.45122	3.73162	0.703109	1.60805	0.00185232	0.025956	0.188419	-2.40798
1157	2-Hydroxy-1,3-dimethyl-9H-thioxanthen-9-one			Organoheterocyclic compounds	Thiochromenes		0.549858	0.558979	0.500463	0.443433	0.696676	0.426443	0.442581	0.380913	0.45558	0.385104	0.562978	0.646385	0.62743	0.445218	0.574502	0.571303	0.549882	0.418124	1.22559	0.0184813	0.0791226	0.760389	-0.39519
1158	N-Acryloyl-DL-aspartic acid			Organic acids and derivatives	Carboxylic acids and derivatives	Amino acids, peptides, and analogues	0.516894	0.70571	0.808166	0.515074	0.991347	0.132501	0.132329	0.173125	0.26265	0.115766	1.12	0.600039	0.70962	0.797514	1.43973	0.933381	0.707438	0.163274	1.55999	0.00273092	0.030731	0.230796	-2.11531
1166	N-(2-Phenylethyl)-1H-pyrazolo[3,4-d]pyrimidin-4-amine			Organoheterocyclic compounds	Pyrazolopyrimidines	Pyrazolo[3,4-d]pyrimidines	0.125353	0.16507	0.132957	0.178461	0.0989605	0.0380364	0.110752	0.0979397	0.0706922	0.0591164	0.120012	0.106682	0.123597	0.126097	0.180626	0.131403	0.14016	0.0753073	1.25616	0.0100858	0.0573249	0.537294	-0.896217
1167	Tyr-His			Organic acids and derivatives	Carboxylic acids and derivatives	Amino acids, peptides, and analogues	1.90192	1.40648	2.57234	0.647153	0.6109	0.0662882	0.0337689	0.185897	0.0982577	0.0507376	0.707692	0.540754	0.804564	0.230486	0.473862	0.551471	1.42776	0.0869899	1.57405	0.0230492	0.0893782	0.0609276	-4.03676
1176	2-(4-Amino-1-piperidinyl)-N-methylacetamide			Organic acids and derivatives	Carboxylic acids and derivatives	Amino acids, peptides, and analogues	0.0818991	0.150235	0.15739	0.0708646	0.137432	0.0229783	0.0069485	0.019556	0.0109051	0.00696359	0.0731393	0.0943243	0.121194	0.0367039	0.222038	0.10948	0.119564	0.0134703	1.56243	0.00359196	0.0348651	0.112662	-3.14993
1182	Dothiepin			Organoheterocyclic compounds	Benzothiepins	Dibenzothiepins	0.0358524	0.0276646	0.0490276	0.0356518	0.0558755	0.00683488	0.010594	0.0147391	0.0143498	0.0150911	0.0406763	0.0287917	0.0499976	0.0221097	0.0590343	0.0401219	0.0408144	0.0123218	1.51062	0.00354306	0.0346344	0.301898	-1.72787
1190	1H-Indole-3-carboxamide, 1-(5-fluoropentyl)-N-1-naphthalenyl-			Organoheterocyclic compounds	Indoles and derivatives	Indolecarboxylic acids and derivatives	1.83031	2.11817	2.22128	1.06707	1.40935	0.652119	0.627621	0.78264	0.454188	0.489162	1.70984	1.92076	1.39137	0.563264	3.04053	1.72515	1.72924	0.601146	1.54529	0.00514809	0.0412714	0.347636	-1.52435
1192	Thiouric acid			Organoheterocyclic compounds	Imidazopyrimidines	Purines and purine derivatives	3.52386	6.83617	5.78086	2.42024	7.07244	2.02125	1.0103	2.15631	0.766219	0.639772	3.93384	7.95349	8.55481	1.71867	8.55206	6.14257	5.12671	1.31877	1.39968	0.00455753	0.0390267	0.257235	-1.95884
1215	Ala-Phe			Organic acids and derivatives	Carboxylic acids and derivatives	Amino acids, peptides, and analogues	0.175977	0.0562246	0.0619147	0.0652414	0.0371803	0.132358	0.340416	0.524618	0.179446	0.235456	0.0361844	0.0390239	0.0619139	0.0469176	0.0746551	0.051739	0.0793076	0.282459	1.28138	0.0252346	0.0938868	3.56156	1.83251
1224	6-[(4-Chlorophenyl)amino]pyrimidine-2,4(1H,3H)-dione			Benzenoids	Benzene and substituted derivatives	Aniline and substituted anilines	6.15592	8.57763	8.00204	3.85336	8.21749	1.55064	0.612198	1.42149	0.769714	1.33532	4.87553	7.28733	8.00622	2.64482	13.5644	7.27566	6.96129	1.13787	1.57473	0.00219455	0.0277903	0.163457	-2.61302
1238	N-Demethylsambutoxin			Alkaloids	Nicotinic acid alkaloids	Pyridine alkaloids	6.12824	9.29751	6.43878	6.17734	6.9276	0.289058	0.188672	0.184453	0.0941477	0.334099	12.2338	10.6357	8.22304	4.3255	11.3634	9.35628	6.99389	0.218086	1.63652	0.000319837	0.0116132	0.0311823	-5.00313
1239	11-(3-Methoxybenzyl)-4-piperidinylamine			Organoheterocyclic compounds	Piperidines	Benzylpiperidines	0.413406	1.19582	0.902398	0.336291	0.565654	0.0871097	0.0638435	0.16906	0.0978212	0.0577118	0.362378	0.584148	0.422386	0.127371	0.863429	0.471942	0.682713	0.0951093	1.5524	0.0211494	0.0851629	0.139311	-2.84362
1242	3-{2-[2-(2-Cyanoethoxy)ethoxy]ethoxy}propanenitrile			Organic nitrogen compounds	Organonitrogen compounds	Organic cyanides	0.292726	0.495406	0.262612	0.722686	0.498203	0.161417	0.116748	0.103649	0.136176	0.0915274	0.331711	0.337662	0.257914	0.188768	0.574036	0.338018	0.454326	0.121903	1.47212	0.0154498	0.0720922	0.268317	-1.89799
1250	Withaferin A			Terpenoids	Steroids	Ergostane steroids	4.06999	8.06219	4.62609	3.1703	7.01413	0.192432	0.142441	0.335892	0.26656	0.281484	2.32059	4.19623	3.92073	1.19202	4.71756	3.26943	5.38854	0.243762	1.63955	0.00504475	0.0409537	0.0452371	-4.46635
1258	5-Bromo-4-fluoro-2-hydroxybenzoic acid			Benzenoids	Benzene and substituted derivatives	Benzoic acids and derivatives	0.260204	0.28544	0.308758	0.267941	0.294706	0.169072	0.203182	0.213248	0.17792	0.172852	0.192166	0.306794	0.256286	0.259853	0.215889	0.246198	0.28341	0.187255	1.56553	5.66351e-05	0.0051278	0.660721	-0.597886
1262	apo-[3-methylcrotonoyl-CoA:carbon-dioxide_ligase_(ADP-forming)]						0.104842	0.184772	0.151657	0.0929116	0.154778	0.0290203	0.0513335	0.062321	0.0665183	0.0439011	0.111266	0.152191	0.151473	0.0657302	0.202086	0.136549	0.137792	0.0506188	1.48805	0.00141502	0.0231016	0.367357	-1.44475
1265	N-Benzoylaminopurine			Organoheterocyclic compounds	Imidazopyrimidines	Purines and purine derivatives	3.57215	5.66744	5.33987	3.04796	5.80588	0.90821	0.308694	1.56638	1.01026	0.168304	5.5415	4.57964	5.04605	2.0602	7.32114	4.90971	4.68666	0.792371	1.4326	0.000255194	0.0108596	0.16907	-2.56431
1276	Arg-Lys			Organic acids and derivatives	Carboxylic acids and derivatives	Amino acids, peptides, and analogues	1.0451	1.18452	0.693408	0.706234	0.954841	0.162956	0.22657	0.229446	0.0663671	0.0654037	0.876953	0.653163	0.276817	0.155422	0.796494	0.55177	0.916822	0.150148	1.52615	7.08527e-05	0.00577529	0.163771	-2.61025
1282	Octyl .alpha.-ketoglutarate			Organic acids and derivatives	Keto acids and derivatives	Gamma-keto acids and derivatives	19.0815	14.8182	13.3667	10.7421	11.7709	3.27528	0.0863317	2.33875	0.329413	1.96373	21.3061	12.6199	7.28048	18.2922	12.2379	14.3473	13.9559	1.5987	1.36751	5.11079e-05	0.004856	0.114554	-3.1259
1306	Phaclofen			Benzenoids	Benzene and substituted derivatives	Halobenzenes	1.22802	1.65518	1.30576	0.993387	1.43059	0.467325	0.406881	0.386625	0.733372	0.454033	1.33326	2.26815	0.836199	1.07143	1.6763	1.43707	1.32259	0.489647	1.55683	0.000169331	0.00885326	0.370219	-1.43355
1318	2-Amino-3-[5-tert-butyl-3-(phosphonomethoxy)isoxazol-4-yl]propionic acid			Organic acids and derivatives	Carboxylic acids and derivatives	Amino acids, peptides, and analogues	18.8288	37.2072	24.4257	22.5875	38.4779	13.2131	5.06735	8.24781	10.9429	8.66072	18.3746	27.971	23.3651	15.6768	36.4877	24.3751	28.3054	9.22637	1.45824	0.00197197	0.0263711	0.325958	-1.61724
1320	4-Acetamido-2-aminobutanoic_acid						0.427061	0.187564	0.15817	0.195347	0.0792304	0.269693	0.922316	0.732609	0.806827	0.631979	0.294559	0.110153	0.0806081	0.251301	0.0929478	0.165914	0.209475	0.672685	1.25821	0.00615184	0.0451009	3.21129	1.68315
1332	Curvularin			Polyketides	Macrolides	Zearalenones	0.545264	1.05201	0.850804	1.31675	1.20848	0.275378	0.0417046	0.118857	0.106633	0.16052	2.80332	0.9332	1.67439	0.83445	1.74814	1.5987	0.994661	0.140619	1.48981	0.00239456	0.0289176	0.141373	-2.82242
1335	Stigmastadienone			Lipids and lipid-like molecules	Steroids and steroid derivatives	Stigmastanes and derivatives	1.17708	0.757455	0.789888	0.665349	0.955611	0.317604	0.553839	0.426798	0.427364	0.481516	0.97623	1.00936	1.0687	0.448965	0.84572	0.869795	0.869077	0.441424	1.45797	0.00241866	0.0290255	0.507923	-0.977319
1336	5,7-Dihydroxy-3',4',5'-trimethoxyflavanone			Phenylpropanoids and polyketides	Flavonoids	O-methylated flavonoids	1.92604	2.2459	2.79878	0.947947	0.94942	0.313184	0.312095	0.0961192	0.213021	0.260582	2.31169	2.76375	1.50943	0.831537	2.64816	2.01291	1.77362	0.239	1.53351	0.0131908	0.0665427	0.134753	-2.89161
1346	1H-Indole-2-propanoic acid, 1-[(4-chlorophenyl)methyl]-5-fluoro-.alpha.,.alpha.,3-trimethyl-			Organoheterocyclic compounds	Indoles and derivatives	Indoles	0.25133	0.279112	0.191435	0.215976	0.21447	0.0535842	0.0741518	0.0498308	0.158882	0.0402507	0.200928	0.117428	0.277109	0.22942	0.360403	0.237058	0.230465	0.07534	1.4518	0.000388571	0.0124735	0.326905	-1.61306
1347	(Methoxymethyl)(triphenyl)phosphonium cation			Benzenoids	Benzene and substituted derivatives	Phenylphosphines and derivatives	0.892392	1.1846	1.28112	0.745676	1.18749	0.705041	0.309035	0.330029	0.680717	0.614272	1.28069	1.20753	1.43857	0.768965	1.14514	1.16818	1.05826	0.527819	1.29753	0.00411116	0.0373078	0.498763	-1.00357
1349	4-Phosphonobutyric acid			Lipids and lipid-like molecules	Fatty Acyls	Fatty acids and conjugates	1.13377	1.97496	1.35959	0.832955	1.55794	0.296618	0.168791	0.191484	0.514118	0.0919987	0.0406338	0.0041386	0.0089226	0.0241092	0.0173887	0.0190386	1.37184	0.252602	1.49079	0.000629925	0.0158201	0.184133	-2.44118
1351	Met-Asp						1.91305	3.43847	2.72882	1.24695	2.55051	0.665868	0.407734	0.753999	0.688872	0.68808	2.26583	2.52988	2.53322	1.04987	4.77079	2.62992	2.37556	0.640911	1.54206	0.00889513	0.0538618	0.269793	-1.89007
1360	Bupirimate			Organoheterocyclic compounds	Diazines	Pyrimidines and pyrimidine derivatives	0.278867	0.218633	0.182484	0.161526	0.0616916	0.546148	0.839252	1.03365	0.621121	0.487054	0.181772	0.260271	0.202897	0.130738	0.293619	0.213859	0.18064	0.705445	1.39421	0.00122609	0.0216421	3.90524	1.96541
1363	3-[(4-Amino-2-quinazolinyl)amino]phenol			Organoheterocyclic compounds	Diazanaphthalenes	Benzodiazines	1.53016	1.6016	1.05665	1.40328	0.68504	0.580582	0.452673	0.466891	0.31929	0.495191	1.27372	0.798723	1.15214	0.694517	0.820137	0.947848	1.25535	0.462926	1.48818	0.0082133	0.0520679	0.368764	-1.43923
1365	2-[(1E)-2-(4-Methoxyphenyl)ethenyl]-4(3H)-quinazolinone			Organoheterocyclic compounds	Diazanaphthalenes	Benzodiazines	0.671551	0.0441363	0.150364	0.111516	0.0251107	0.089925	1.73458	0.842144	2.27484	1.29272	0.0302142	0.0209049	0.0344517	0.0367864	0.0226968	0.0290108	0.200536	1.24684	1.07761	0.0464512	0.134554	6.21757	2.63635
1366	Colnelenic_acid						0.434849	0.610754	0.445628	0.352974	0.31871	0.0327533	0.153304	0.138146	0.0598001	0.100774	0.539508	0.296057	0.244278	0.147875	0.50217	0.345978	0.432583	0.0969555	1.4996	0.00030696	0.0115441	0.224132	-2.15758
1373	1,2-Dipalmitoleoyl-sn-glycero-3-phosphoethanolamine			Lipids and lipid-like molecules	Glycerophospholipids	Glycerophosphoethanolamines	0.275669	0.318206	0.280667	0.357895	0.732188	0.322922	0.15539	0.165782	0.0211722	0.113329	1.33051	0.927342	1.28868	0.196695	2.27809	1.20426	0.392925	0.155719	1.02698	0.0435278	0.129289	0.396307	-1.33531
1381	Seneciphylline N-oxide			Alkaloids and derivatives			0.260304	0.454179	0.564657	0.272095	0.471534	0.0379413	0.0671709	0.128153	0.0555475	0.0793765	0.205541	0.254579	0.483131	0.0998532	0.442046	0.29703	0.404554	0.0736379	1.55822	0.00403285	0.0369802	0.182023	-2.45781
1406	3-{[(1Z)-4-(4-Hydroxyphenyl)phthalazin-1(2H)-ylidene]amino}phenol			Organoheterocyclic compounds	Diazines	Pyridazines and derivatives	0.12519	0.239868	0.180114	0.117131	0.166593	0.0405336	4.15178e-05	3.50154e-05	0.106328	0.00762485	0.122957	0.107064	0.113739	0.0854355	0.305474	0.146934	0.165779	0.0309127	1.09245	0.00199342	0.0264607	0.186469	-2.42299
1419	2,4(1H,3H)-Quinazolinedithione			Organoheterocyclic compounds	Diazanaphthalenes	Benzodiazines	1.92894	2.89039	2.37836	1.18411	2.87701	0.239331	0.177404	0.291339	0.345854	0.230122	1.25418	1.57779	1.9351	0.717388	2.68724	1.63434	2.25176	0.25681	1.62105	0.00327921	0.033332	0.114048	-3.13228
1425	(2S,3R,4S,5S,6R)-2-[3-hydroxy-5-[(Z)-2-(4-hydroxyphenyl)ethenyl]phenoxy]-6-(hydroxymethyl)oxane-3,4,5-triol						1.15023	0.92718	1.19727	1.08745	0.66014	0.321695	0.0861063	0.354316	0.0859877	0.502137	1.49151	0.918459	0.604904	0.770004	1.01171	0.959316	1.00445	0.270049	1.36929	0.000407369	0.012655	0.268851	-1.89512
1449	1H-Imidazole-4,5-dicarbohydrazide			Organoheterocyclic compounds	Azoles	Imidazoles	0.448222	0.926866	0.623495	0.717005	1.11111	0.443243	0.173598	0.143598	0.155328	0.32758	1.54528	1.69465	0.686173	0.525981	1.68274	1.22697	0.765339	0.248669	1.36059	0.00409841	0.0372755	0.324914	-1.62187
1470	4-(3,4'-Dihydroxy-4,4,7,8a-tetramethyl-6'-oxospiro[2,3,4a,5,6,7-hexahydro-1H-naphthalene-8,2'-3,8-dihydrofuro[2,3-e]isoindole]-7'-yl)butanoic acid			Organoheterocyclic compounds	Isoindoles and derivatives	Isoindolines	4.24217	7.73352	3.04735	2.32265	4.36856	0.0132765	0.0708985	0.0542175	0.0378135	0.0292995	1.22847	3.2503	3.33407	1.03637	2.773	2.32444	4.34285	0.0411011	1.64157	0.00980609	0.0565517	0.00946408	-6.72332
1472	3,4-Dihydroxy-5-(4-hydroxy-3-oxo-1,2-dihydroisoindol-1-yl)benzaldehyde			Organoheterocyclic compounds	Isoindoles and derivatives	Isoindolines	1.33258	2.46177	1.64903	1.00964	1.30816	0.584428	0.628508	0.637517	0.861765	0.580035	1.14782	1.88375	1.79406	0.988915	2.34571	1.63205	1.55223	0.65845	1.48864	0.0214024	0.0856442	0.424195	-1.2372
1482	His-Lys			Organic acids and derivatives	Carboxylic acids and derivatives	Amino acids, peptides, and analogues	0.327993	0.345062	0.457264	0.388985	0.61795	0.187987	0.27301	0.267245	0.270549	0.231574	0.505268	0.565958	0.417616	0.186351	0.58761	0.45256	0.427451	0.246073	1.32722	0.0232382	0.0896489	0.575676	-0.796672
1486	Ethanone, 1-(1-pentyl-1H-indol-3-yl)-2-phenyl-			Organoheterocyclic compounds	Indoles and derivatives	Phenylacetylindoles	0.26238	0.208758	0.28794	0.109489	0.0736776	0.0945408	0.0609782	0.0995947	0.0275923	0.0388513	0.158648	0.129205	0.152887	0.13557	0.150709	0.145404	0.188449	0.0643115	1.2437	0.0232472	0.089664	0.341267	-1.55103
1489	5,13,15-Trihydroxy-9-methyl-10-oxabicyclo[10.4.0]hexadeca-1(12),13,15-triene-3,11-dione			Polyketides	Macrolides	Zearalenones	1.12208	1.87459	1.54773	0.752764	0.938938	0.554367	0.335094	0.675135	0.291127	0.509541	1.90457	1.99388	2.14855	0.865939	1.93177	1.76894	1.24722	0.473053	1.42834	0.00728334	0.0492379	0.379285	-1.39864
1494	Ethanone, 1-[5-ethyl-2-hydroxy-4-[[6-methyl-6-(2H-tetrazol-5-yl)heptyl]oxy]phenyl]-			Organic oxygen compounds	Organooxygen compounds	Carbonyl compounds	0.386202	0.489424	0.965641	0.296414	0.474118	0.0516172	0.091288	0.114851	0.124464	0.0808417	0.459236	0.428611	0.306327	0.168745	0.733727	0.419329	0.52236	0.0926122	1.55816	0.0203258	0.0834931	0.177296	-2.49577
1500	Coumatetralyl			Phenylpropanoids and polyketides	Coumarins and derivatives	Hydroxycoumarins	0.90423	1.77294	1.42344	0.962669	1.5323	0.345785	0.230159	0.380055	0.447663	0.44163	1.43089	1.73534	1.30207	0.539989	2.12182	1.42602	1.31912	0.369059	1.55875	0.00384359	0.0363053	0.279777	-1.83765
1503	4-Hydroxy-2-(trifluoromethyl)thiophene			Organoheterocyclic compounds	Heteroaromatic compounds		0.0809661	0.0919014	0.0774299	0.0843518	0.13278	0.0635832	0.0589601	0.0598952	0.0553812	0.0571138	0.0804362	0.0709336	0.0766453	0.0696619	0.0984628	0.0792279	0.0934858	0.0589867	1.36472	0.0262331	0.0959941	0.630969	-0.664358
1525	2-Amino-1-(4-methylphenyl)-4-phenyl-1H-pyrrole-3-carbonitrile			Organoheterocyclic compounds	Pyrroles	Substituted pyrroles	0.448349	0.775093	0.479793	0.507936	0.656973	0.173573	0.155908	0.0937971	0.320594	0.0977306	0.577803	0.489903	0.467366	0.320185	0.852095	0.541471	0.573629	0.168321	1.459	0.000602358	0.0155872	0.293432	-1.7689
1534	4-(1-Piperazinyl)-1H-indole			Organoheterocyclic compounds	Diazinanes	Piperazines	0.340761	0.519132	0.362014	0.328082	0.444104	0.060409	0.0823135	0.054933	0.152574	0.0893315	0.299545	0.305593	0.219714	0.158478	0.507558	0.298178	0.398819	0.0879122	1.57001	5.56136e-05	0.0051278	0.220432	-2.1816
1542	4-(Trifluoromethyl)pyridine			Organoheterocyclic compounds	Pyridines and derivatives		0.301969	0.287439	0.183249	0.402868	0.402366	0.58447	1.01278	0.921356	0.373046	0.701309	0.476033	0.35181	0.395282	0.306497	0.369018	0.379728	0.315578	0.718593	1.31764	0.0109215	0.0598691	2.27707	1.18718
1544	N-(4-Pyridinylmethyl)[1,1'-biphenyl]-4-carboxamide			Benzenoids	Benzene and substituted derivatives	Biphenyls and derivatives	2.20303	3.00391	2.65622	2.09761	2.7008	0.384914	0.312083	0.528819	0.628142	0.165564	1.65513	1.97495	1.51785	0.769241	3.45832	1.8751	2.53231	0.403905	1.57386	3.12965e-06	0.00197427	0.1595	-2.64837
1569	4-Hydroxy-4'-methyldiphenylamine			Benzenoids	Benzene and substituted derivatives	Toluenes	0.857307	0.952989	0.77518	0.673717	0.708689	0.342407	0.371535	0.38847	0.545201	0.458506	0.733822	0.577485	0.72435	0.372113	0.974806	0.676515	0.793576	0.421224	1.54643	0.000335796	0.0118373	0.530792	-0.913782
1572	9.alpha.-Fluoro-17,17-dimethyl-18-norandrostane-4,13-dien-11.beta.-ol-3-one			Lipids and lipid-like molecules	Steroids and steroid derivatives	Oxosteroids	0.365462	0.28261	0.660767	0.383388	0.258012	0.103245	0.190518	0.25121	0.193657	0.0599442	0.232419	0.356571	0.239724	0.218689	0.517741	0.313029	0.390048	0.159715	1.24732	0.0200188	0.082773	0.409475	-1.28815
1575	6,7,8,9,14,15-Hexahydro-7-methyl-5H-indolo[3,2-f][3]benzazecine			Organoheterocyclic compounds	Indoles and derivatives	Indoles	0.278658	0.307527	0.365293	0.19316	0.216043	0.0277707	0.0829209	0.114479	0.0162062	0.0187557	0.378802	0.424592	0.280785	0.250622	0.7686	0.42068	0.272136	0.0520265	1.4468	0.000334537	0.0118373	0.191178	-2.38701
1610	1-(2-Methyl-5-nitro-1H-imidazol-1-yl)-2-propanol			Organoheterocyclic compounds	Azoles	Imidazoles	0.133576	0.181546	0.150821	0.0857442	0.183688	0.0448163	0.0403191	0.0510331	0.0581771	0.038628	0.112334	0.130282	0.13046	0.0812276	0.217563	0.134373	0.147075	0.0465947	1.56154	0.00433281	0.0382054	0.316809	-1.65831
1616	5-(3-(Dimethylamino)propyl)phenanthridin-6(5H)-one			Organoheterocyclic compounds	Quinolines and derivatives	Benzoquinolines	0.259217	0.685915	0.398093	0.30632	0.555214	0.0366717	0.0295457	0.0619769	0.00204747	0.0678796	1.21494	1.88986	1.21811	0.193713	1.24779	1.15288	0.440952	0.0396243	1.38802	0.00667768	0.047151	0.0898608	-3.47616
1619	6-Fluoroindole			Organoheterocyclic compounds	Indoles and derivatives	Indoles	18.3165	7.13257	6.61922	8.60829	3.56251	1.51053	1.86771	2.59268	0.719938	1.657	5.11738	1.96484	2.45616	7.07546	4.16873	4.15651	8.84782	1.66957	1.45654	0.0451307	0.132206	0.188698	-2.40585
1641	4-Chloro-5-methyl-1H-pyrazole-3-carboxylic acid			Organoheterocyclic compounds	Azoles	Pyrazoles	0.0212368	0.0262402	0.0255221	0.0185086	0.0274193	0.0199374	0.0134696	0.0220651	0.0167884	0.019425	0.0225519	0.0316993	0.0240896	0.0280018	0.0206779	0.0254041	0.0237854	0.0183371	1.08434	0.0410306	0.12446	0.770939	-0.375312
1646	1-[4-(Benzyloxy)phenyl]piperazine			Organoheterocyclic compounds	Diazinanes	Piperazines	0.00735045	0.00398312	0.015376	0.0264387	0.00276177	0.101641	0.0793026	0.146468	0.00778972	0.0901304	0.0510777	0.0157014	0.00411058	0.0126394	0.00448906	0.0176036	0.011182	0.0850662	1.22006	0.0287379	0.101111	7.60741	2.92741
1657	3,2'-Dihydroxy-4,4',6'-trimethoxychalcone			Shikimates and Phenylpropanoids	Flavonoids	Chalcones	1.02787	1.1871	1.21104	0.901667	1.02236	0.304574	0.104059	0.558728	0.0510301	0.240568	1.00813	1.07219	1.2873	0.431588	2.2215	1.20414	1.07001	0.251792	1.38821	5.68994e-05	0.0051278	0.235318	-2.08732
1658	3-Aminonaphthalene-2-carboxylic acid			Benzenoids	Naphthalenes	Naphthalenecarboxylic acids and derivatives	0.506868	0.639142	0.483276	0.39207	0.323607	0.211032	0.130355	0.32953	0.199305	0.242379	0.68452	0.611322	0.747109	0.304175	0.688829	0.607191	0.468992	0.22252	1.41826	0.00435506	0.0382981	0.474464	-1.07563
1669	4-Amino-2-(ethylthio)-5-(hydroxymethyl)pyrimidine			Organosulfur compounds	Thioethers	Aryl thioethers	1.04433	2.73683	1.74163	1.29613	1.44341	0.234751	0.558128	0.673628	0.270334	0.52675	5.55792	6.12134	3.74709	1.18985	3.53638	4.03051	1.65247	0.452718	1.47927	0.0127264	0.0653246	0.273965	-1.86794
1672	5-Methoxysalicylic_acid						3.67929	3.51912	4.76694	1.82533	4.57816	0.937431	0.242445	1.27658	1.78423	0.929298	2.98662	4.319	2.90797	1.72934	4.88495	3.36558	3.67377	1.034	1.34003	0.00186627	0.0259897	0.281454	-1.82903
1678	4-(Difluoromethoxy)aniline			Benzenoids	Phenol ethers		0.155177	0.316751	0.153309	0.116667	0.339907	0.019554	0.0383494	0.072543	0.0462911	0.0471106	0.39921	0.778465	0.211606	1.05743	0.506789	0.5907	0.216362	0.0447696	1.4837	0.0196224	0.0818447	0.20692	-2.27286
1679	Phenol, 5-[(1Z)-2-(3,5-dimethoxyphenyl)ethenyl]-2-methoxy-			Phenylpropanoids and polyketides	Stilbenes		0.759019	0.997916	1.57848	0.486913	0.600201	0.158561	0.319977	0.190521	0.39693	0.368963	3.67772	3.27008	3.00305	2.44252	4.16875	3.31242	0.884505	0.28699	1.39647	0.0346144	0.11231	0.324464	-1.62387
1681	2-(4-tert-Butylphenyl)-1,3-benzoxazol-5-amine			Organoheterocyclic compounds	Azoles	Oxazoles	0.633579	1.11506	0.697258	0.499828	0.756446	0.158549	0.162377	0.200888	0.384799	0.225442	0.560551	0.583258	0.63312	0.236028	0.777377	0.558067	0.740434	0.226411	1.52314	0.00168205	0.0247138	0.305782	-1.70943
1690	Naphtho[2,3-b]furan-2(3H)-one, 4a,5,6,7,8,8a-hexahydro-3,8a-dimethyl-5-methylene-			Organoheterocyclic compounds	Naphthofurans		0.275041	0.610888	0.745858	0.175682	0.936149	0.185603	0.040737	0.208527	0.0806338	0.0916357	0.328781	0.554115	1.04318	0.219332	0.855437	0.600168	0.548724	0.121427	1.29571	0.0383448	0.119426	0.221291	-2.17599
1694	Pro-Leu			Organic acids and derivatives	Carboxylic acids and derivatives	Amino acids, peptides, and analogues	16.8272	0.825305	2.63533	1.74586	0.366842	2.02606	31.8184	18.5234	48.8333	22.7134	0.512576	0.345225	0.654577	0.688487	0.235571	0.487287	4.48011	24.7829	1.07846	0.040461	0.123209	5.53176	2.46774
1706	2,3-Dioxo-5-indolinecarboxylic acid			Organoheterocyclic compounds	Indoles and derivatives	Indolecarboxylic acids and derivatives	1.74684	2.5481	2.22264	1.10383	2.57137	0.432332	0.388276	0.692979	0.768572	0.489691	1.66642	1.77678	1.68366	0.632288	3.54501	1.86083	2.03856	0.55437	1.53957	0.00457035	0.0390643	0.271942	-1.87863
1708	1-(4-Fluorobenzyl)piperazine			Benzenoids	Benzene and substituted derivatives	Phenylmethylamines	0.117493	0.46462	0.346801	0.417549	0.475145	0.222202	0.0976227	0.131699	0.103984	0.110569	0.304752	0.404684	0.312378	0.17096	0.557886	0.350132	0.364322	0.133215	1.20581	0.0105533	0.0589332	0.365653	-1.45145
1712	Amastatin			Amino acids and Peptides	Small peptides		1.59983	1.61245	1.82035	0.508706	0.743963	0.247116	0.210803	0.377483	0.178977	0.229588	2.92614	3.5952	2.60987	1.96062	2.41712	2.70179	1.25706	0.248793	1.52401	0.0179703	0.0779731	0.197917	-2.33704
1713	Arg-Gly-Asp			Organic acids and derivatives	Carboxylic acids and derivatives	Amino acids, peptides, and analogues	0.341804	0.5508	0.516559	0.266023	0.412127	0.127278	0.104895	0.17555	0.0901584	0.163525	0.444524	0.439706	0.345696	0.146017	0.473317	0.369852	0.417463	0.132281	1.54368	0.00421061	0.0376826	0.316869	-1.65804
1728	.beta.-Alanylleucine			Organic acids and derivatives	Peptidomimetics	Hybrid peptides	0.452129	0.582358	0.546734	0.375116	0.556699	0.213567	0.465201	0.339491	0.453011	0.249346	0.74025	0.766611	0.672624	0.241749	0.990305	0.682308	0.502607	0.344123	1.08758	0.0389476	0.120352	0.684676	-0.546506
1731	3-[4-(4-Hydroxy-2-quinazolinyl)phenyl]-1,3-oxazolidin-2-one			Organoheterocyclic compounds	Diazanaphthalenes	Benzodiazines	0.19077	0.223336	0.109649	0.228058	0.224987	0.407269	0.622402	0.437451	0.395354	0.520239	0.22972	0.265738	0.251847	0.200724	0.280118	0.245629	0.19536	0.476543	1.49791	0.000382617	0.0124392	2.43931	1.28647
1734	1-(3-Chlorophenyl)-3-(4-sulfamoylphenyl)urea			Benzenoids	Benzene and substituted derivatives	Benzenesulfonamides	2.32713	2.01417	2.17959	0.909677	0.734731	0.46329	0.88598	1.23605	0.526876	0.770512	2.75689	2.43984	2.60789	1.7564	1.81645	2.27549	1.63306	0.776541	1.14334	0.0461249	0.134085	0.475513	-1.07244
1735	Leonubiastrin			Lipids and lipid-like molecules	Steroids and steroid derivatives	Hydroxysteroids	1.69838	3.63586	2.58185	1.05151	1.47755	0.0440994	0.0617105	0.230961	0.439764	0.0561562	2.66071	3.68475	2.27698	0.547088	2.41878	2.31766	2.08903	0.166538	1.52348	0.0130865	0.0663498	0.0797203	-3.64891
1736	Methyl 9H-purine-6-carboxylate			Organoheterocyclic compounds	Imidazopyrimidines	Purines and purine derivatives	0.889561	0.778924	1.98143	1.61736	0.508948	0.212692	0.271891	0.320977	0.362243	0.497949	0.266881	0.125524	0.230267	0.156245	0.195925	0.194968	1.15524	0.33315	1.38543	0.0397496	0.121909	0.288381	-1.79395
1743	Danofloxacin			Organoheterocyclic compounds	Quinolines and derivatives	Quinoline carboxylic acids	0.0322364	0.0269202	0.0355808	0.00749807	0.0338544	0.00904412	0.018776	0.010918	0.00439443	0.00659221	0.0272217	0.0159855	0.0374916	0.0076323	0.0292011	0.0235064	0.027218	0.00994495	1.14918	0.0163076	0.0743314	0.365382	-1.45252
1747	1H-Indole-3-carboxamide, 1-pentyl-N-(phenylmethyl)-			Organoheterocyclic compounds	Indoles and derivatives	Indolecarboxylic acids and derivatives	0.0718379	0.0724268	0.096104	0.0316258	0.0397232	0.0170404	0.00981475	0.0140447	0.038462	0.01133	0.0384468	0.0541633	0.0495127	0.0273771	0.0236513	0.0386303	0.0623435	0.0181384	1.39982	0.00903399	0.0541998	0.290943	-1.78119
1748	1,3,5-Triazine-2-methanol, 4-amino-6-(phenylamino)-, 2-(4-nitrobenzoate)			Benzenoids	Benzene and substituted derivatives	Benzoic acids and derivatives	0.30479	0.256074	0.335042	0.150214	0.392353	0.0467876	0.053079	0.076256	0.00674725	0.0348818	0.206737	0.235797	0.644321	0.094319	0.454715	0.327178	0.287695	0.0435503	1.42167	0.00287608	0.0313964	0.151377	-2.72378
1749	Benzamide, 3-[[(2E)-3-(1H-indol-3-yl)-1-oxo-2-propen-1-yl]amino]-			Benzenoids	Benzene and substituted derivatives	Benzoic acids and derivatives	0.0362298	0.349907	0.355121	0.202727	0.448099	0.00865667	0.0111431	0.0469138	0.0210858	0.0189021	0.635812	0.252268	0.164545	0.374661	0.579189	0.401295	0.278417	0.0213403	1.41683	0.0231883	0.0895724	0.0766488	-3.70559
1756	Cunaniol						0.50972	1.52509	0.854447	0.473736	0.76561	0.302616	0.129319	0.241878	0.132276	0.148455	0.83941	0.486311	1.39217	0.286253	1.18576	0.837981	0.82572	0.190909	1.48638	0.027252	0.0982457	0.231203	-2.11277
1775	[4-(4-Fluorobenzyl)-2-morpholinyl]methanamine			Benzenoids	Benzene and substituted derivatives	Phenylmethylamines	0.674887	1.08314	0.6865	0.720926	0.749515	0.251108	0.188947	0.277424	0.298139	0.23811	0.620675	0.579147	0.542343	0.287084	1.02583	0.611015	0.782993	0.250745	1.61335	0.00162177	0.0243711	0.32024	-1.64278
1776	4-(1H-Benzimidazol-2-yl)-1,2,5-oxadiazol-3-ylamine			Organoheterocyclic compounds	Benzimidazoles		0.203099	0.371526	0.351849	0.300204	0.709457	0.0709813	0.107049	0.109775	0.239527	0.0956958	0.352176	0.247216	0.406607	0.235889	0.650636	0.378505	0.387227	0.124606	1.34227	0.0199547	0.0826142	0.321789	-1.63581
1782	[(3R,4S,8S,8aS)-3-Hydroxy-6,8a-dimethyl-8-[(Z)-2-methylbut-2-enoyl]oxy-3-propan-2-yl-1,2,3a,4,5,8-hexahydroazulen-4-yl] 4-hydroxybenzoate			Lipids and lipid-like molecules	Prenol lipids	Sesquiterpenoids	2.90114	4.7006	3.91755	2.25334	8.09657	0.00834172	0.0168159	0.00842942	0.0059974	0.00712567	0.938243	1.93764	3.62756	0.351869	2.98293	1.96765	4.37384	0.00934203	1.64663	0.0128911	0.0658025	0.00213589	-8.87095
1793	2-(Benzylamino)-2,4,6-cycloheptatriene-1-thione			Benzenoids	Benzene and substituted derivatives	Phenylmethylamines	0.454715	0.665847	0.527508	0.438198	0.662317	0.18961	0.301016	0.246351	0.277376	0.197989	0.580343	0.48533	0.393995	0.246438	0.792077	0.499636	0.549717	0.242469	1.5299	0.000440211	0.0131409	0.441079	-1.18089
1801	Sinapate						2.00496	1.58008	2.33536	0.615944	0.874367	0.557346	0.0923788	0.961998	0.374018	0.320848	2.65045	3.35113	3.42396	1.47709	2.14868	2.61026	1.48214	0.461318	1.22229	0.0212604	0.085308	0.311251	-1.68385
1803	Testosterone decanoate			Lipids and lipid-like molecules	Steroids and steroid derivatives	Steroid esters	1.5946	1.14769	1.18036	0.725504	0.719591	0.172633	0.47568	0.432576	0.357468	0.411634	1.04136	1.74577	1.35085	0.660273	0.744282	1.10851	1.07355	0.369998	1.45861	0.00346809	0.0343181	0.34465	-1.5368
1814	His-Gln			Organic acids and derivatives	Carboxylic acids and derivatives	Amino acids, peptides, and analogues	0.141817	0.322428	0.196623	0.140222	0.261944	0.0700565	4.15178e-05	3.50154e-05	0.0855743	0.0333661	0.19256	0.196462	0.196257	0.0980639	0.419958	0.22066	0.212607	0.0378147	1.03451	0.00220932	0.0278218	0.177862	-2.49117
1825	(S)-3,5-Dihydroxyphenylglycine			Organic acids and derivatives	Carboxylic acids and derivatives	Amino acids, peptides, and analogues	32.1722	39.5871	33.2249	25.6159	31.9742	10.888	7.85878	11.1799	8.49666	8.56008	46.8024	44.0651	30.7387	22.17	56.8921	40.1337	32.5149	9.39668	1.63697	0.000232963	0.0102098	0.288997	-1.79088
1830	2-(6-Hydroxyhexyl)-3-methylidenebutanedioic acid			Fatty acids	Fatty Acids and Conjugates	Dicarboxylic acids	0.696422	0.789551	0.81409	0.29564	0.549889	0.0823471	0.0496072	0.10291	0.0885519	0.0548998	0.412448	0.332859	0.461077	0.142339	0.909254	0.451595	0.629119	0.0756632	1.61051	0.00418015	0.0374851	0.120269	-3.05567
1831	N-Arachidonoyl-L-alanine			Organic acids and derivatives	Carboxylic acids and derivatives	Amino acids, peptides, and analogues	0.288586	0.426989	0.627781	0.284339	0.305933	0.0661049	0.0695023	0.115339	0.0384282	0.0726328	0.298668	0.347434	0.361703	0.200782	0.419679	0.325653	0.386726	0.0724015	1.57117	0.00787324	0.0510885	0.187217	-2.41722
1863	3-(2-Fluorophenoxy)-7-hydroxy-4H-chromen-4-one			Organoheterocyclic compounds	Benzopyrans	1-benzopyrans	0.373461	0.454071	0.611602	0.577132	0.0401943	0.00274413	0.103217	0.109265	0.0921695	0.0740678	0.583676	0.449021	0.248614	0.24608	0.292506	0.363979	0.411292	0.0762927	1.06389	0.0291526	0.102111	0.185495	-2.43055
1867	Furmecyclox			Organoheterocyclic compounds	Furans	Furoic acid and derivatives	1.26205	1.90364	1.13241	1.82555	2.18769	0.0955471	0.0811019	0.0939144	0.00805505	0.0164795	1.66838	1.59891	0.740868	0.322932	2.51406	1.36903	1.66227	0.0590196	1.53161	0.00124315	0.0216909	0.0355055	-4.81582
1869	PHOSPHONOACETIC ACID						0.153831	0.190772	0.16804	0.145752	0.248158	0.0273823	0.0298241	0.0511288	0.051038	0.0532302	0.142316	0.218776	0.277223	0.0587521	0.254973	0.190408	0.181311	0.0425207	1.58683	0.00097633	0.0193507	0.234518	-2.09223
1873	N6-(DELTA2-ISOPENTENYL)-ADENINE						0.627827	0.597045	1.21335	0.302468	0.580648	0.162263	0.178939	0.24781	0.248356	0.16048	0.416897	0.437281	0.243342	0.212231	0.474025	0.356755	0.664268	0.19957	1.45693	0.0349886	0.11295	0.300435	-1.73487
1875	[1]Benzopyrano[3,4-b]furo[2,3-h][1]benzopyran-6(12H)-one, 1,2-dihydro-9-hydroxy-2-[1-(hydroxymethyl)ethenyl]-8-methoxy-			Phenylpropanoids and polyketides	Isoflavonoids	Rotenoids	0.150461	0.221847	0.175429	0.114374	0.337782	0.0632678	0.040243	0.0849589	0.0434621	0.0585373	0.192483	0.143264	0.189186	0.0812372	0.366026	0.194439	0.199979	0.0580938	1.47015	0.0198577	0.0824404	0.2905	-1.78339
1884	Heptadecasphing-4-enine			Organic nitrogen compounds	Organonitrogen compounds	Amines	1.94801	1.67683	1.94424	0.950661	0.712919	0.350671	0.104335	0.278019	0.00979877	0.625663	3.86366	3.31199	4.12837	1.33288	4.1254	3.35246	1.44653	0.273698	1.21712	0.00302353	0.0323541	0.18921	-2.40194
1895	(4R)-4-((1R,3S,5S,7R,9S,10S,13R,14S,17R)-1,3,7-trihydroxy-10,13-dimethylhexadecahydro-1H-cyclopenta[a]phenanthren-17-yl)pentanoic acid						1.7099	2.50031	1.78206	1.59391	1.205	0.384323	0.12683	1.0977	0.426791	0.727529	3.24087	5.01384	1.56665	1.49797	2.11211	2.68629	1.75824	0.552635	1.34579	0.00201991	0.0265769	0.314312	-1.66973
1898	2S-Amino-4E-pentadecene-1,3R-diol			Organic nitrogen compounds	Organonitrogen compounds	Amines	0.382109	0.463359	0.499539	0.332268	0.25694	0.0204497	0.0265316	0.0196449	0.00123535	0.0414732	0.506109	0.686163	0.655401	0.117704	1.4199	0.677055	0.386843	0.021867	1.46809	0.000983985	0.0193987	0.0565267	-4.14492
1928	Heneicosanoic_acid_(21:0)						0.182671	0.294453	0.270537	0.153586	0.159753	0.0465422	0.0579613	0.0895472	0.0542204	0.0749255	0.297169	0.341092	0.181944	0.0581865	0.39278	0.254234	0.2122	0.0646393	1.57177	0.0059157	0.0444052	0.304615	-1.71494
1946	N-(Fur-3-ylmethyl)arachidonamide			Lipids and lipid-like molecules	Fatty Acyls	Fatty amides	2.26131	2.73504	2.34839	1.72584	2.02324	0.381596	0.610892	0.762594	0.319735	0.415224	1.20244	1.40566	1.49914	0.644094	2.86972	1.52421	2.21877	0.498008	1.6029	1.5897e-05	0.00325847	0.224453	-2.15552
1950	2,2'-Dihydroxy-4-methoxybenzophenone			Benzenoids	Benzene and substituted derivatives	Benzophenones	29.5326	45.9631	31.9784	26.0286	61.0914	19.5689	10.7693	19.0393	13.2545	14.2185	49.3094	64.0467	49.092	19.8858	68.7739	50.2216	38.9188	15.3701	1.41796	0.0200467	0.0828444	0.394927	-1.34034
1960	Dodecanoic acid, 12-[[(cyclohexylamino)carbonyl]amino]-			Lipids and lipid-like molecules	Fatty Acyls	Fatty acids and conjugates	0.0536173	0.0718736	0.0634863	0.0403491	0.0243022	0.00451052	0.0156111	0.0255782	0.00557451	0.00873789	0.0256657	0.033882	0.0416127	0.0202551	0.0738797	0.039059	0.0507257	0.0120025	1.43103	0.00314845	0.0328888	0.236615	-2.07939
1961	1H-Pyrazole-1-carboximidamide			Organoheterocyclic compounds	Azoles	Pyrazoles	1.19791	0.585097	0.95169	1.45253	1.02629	1.20369	1.71878	1.85941	1.44533	1.46497	1.14933	1.09866	1.12746	0.889261	1.20507	1.09395	1.0427	1.53844	1.13266	0.0268603	0.0974801	1.47543	0.561137
1965	Panaquinquecol_6						0.200311	0.105607	0.140295	0.0882604	0.107834	0.0255025	0.0483412	0.0680307	0.0323986	0.0947089	0.19815	0.171087	0.100602	0.142246	0.140626	0.150542	0.128461	0.0537964	1.31777	0.0130119	0.0660983	0.418775	-1.25575
1973	Imiprothrin			Organoheterocyclic compounds	Azolidines	Imidazolidines	1.3942	1.21292	1.33665	0.369661	0.436001	0.117298	0.0803992	0.193696	0.0381343	0.0685188	0.773823	0.620154	1.03525	0.453316	0.860754	0.74866	0.949885	0.0996092	1.52472	0.0190675	0.0806576	0.104864	-3.2534
1984	N-Decanoyl-L-homoserine lactone			Organic acids and derivatives	Carboxylic acids and derivatives	Amino acids, peptides, and analogues	1.20821	1.54431	0.977455	1.11589	0.849661	0.193556	0.0688311	0.193869	0.208565	0.0591361	1.00936	0.8286	0.720824	0.365384	1.67681	0.920194	1.13911	0.144791	1.56388	0.000667288	0.0163342	0.12711	-2.97585
1997	3,3',5,5'-Tetraisopropylbiphenyl-4,4'-diol			Benzenoids	Benzene and substituted derivatives	Biphenols	0.825073	1.26211	0.852171	0.743174	0.552401	0.191819	0.0569863	0.553254	0.201616	0.322081	1.59718	2.64722	0.806296	0.767731	0.960998	1.35589	0.846985	0.265151	1.33018	0.00359945	0.0348845	0.313053	-1.67552
2015	9S,12S,13S-trihydroxy-10E-octadecenoic_acid						0.0810971	0.225845	0.167251	0.127777	0.311532	0.0506517	0.0483861	0.0632508	0.0105295	0.0480625	0.157648	0.247768	0.0650399	0.0983325	0.276138	0.168985	0.1827	0.0441761	1.3108	0.0240715	0.0915503	0.241795	-2.04814
2029	Met-Ile			Organic acids and derivatives	Carboxylic acids and derivatives	Amino acids, peptides, and analogues	0.04828	0.284581	0.0925469	0.139672	0.332548	2.5885e-05	4.15178e-05	0.0236717	0.00674027	3.21322e-05	0.232963	0.171175	0.227472	0.0436853	0.431887	0.221437	0.179526	0.0061023	1.37428	0.034406	0.11202	0.0339913	-4.87869
2030	1,3-Bis(4-ethoxyphenyl)thiourea			Benzenoids	Benzene and substituted derivatives	N-phenylthioureas	0.159406	0.187908	0.165114	0.168449	0.182264	0.0763764	0.0414195	0.0645995	0.0547135	0.0334727	0.148106	0.15707	0.128521	0.0718831	0.219007	0.144917	0.172628	0.0541163	1.56218	1.47333e-06	0.00154968	0.313485	-1.67353
2035	9-Oxo-11.alpha.,16R-dihydroxy-17-cyclobutyl-5Z,13E-dien-1-oic acid			Lipids and lipid-like molecules	Fatty Acyls	Eicosanoids	0.137594	0.240969	0.219842	0.170429	0.135585	0.0264337	0.0662086	0.0878572	0.0261836	0.119053	0.134306	0.593187	0.117633	0.489287	0.314395	0.329762	0.180884	0.0651472	1.33508	0.00323707	0.0332373	0.36016	-1.47329
2036	4-((N-(4-((N-Acetylvalylvalyl)amino)-3-hydroxy-6-methylheptanoyl)alanyl)amino)-2,4,5,6-tetradeoxy-6-methylheptonic acid			Organic acids and derivatives	Peptidomimetics	Hybrid peptides	0.216117	0.103315	0.073912	0.170948	0.126346	0.00906314	6.39859e-05	0.0347338	6.36369e-05	6.43931e-05	0.0525484	0.091739	0.10622	7.5656e-05	0.0732892	0.0647745	0.138128	0.00879779	1.33867	0.00537951	0.0421528	0.0636932	-3.97272
2041	[1-hydroxy-1-(4-methoxyphenyl)propan-2-yl] 4-methoxybenzoate						6.05009	6.8646	7.87497	3.84414	5.96838	1.98528	0.0943324	1.44053	0.171983	1.00421	8.33235	6.81723	7.86529	2.97607	9.55498	7.10918	6.12044	0.93927	1.35559	0.000133069	0.00769436	0.153464	-2.70402
2064	N-Arachidonoyl-3-hydroxy-.gamma.-aminobutyric acid			Organic acids and derivatives	Carboxylic acids and derivatives	Amino acids, peptides, and analogues	0.349329	1.7861	1.40777	1.24689	1.39622	0.138018	0.109667	0.319367	0.214183	0.230145	1.12447	1.74563	0.427869	0.366593	1.35362	1.00364	1.23726	0.202276	1.46059	0.0116456	0.0620273	0.163487	-2.61275
2069	Pyrimidifen			Benzenoids	Phenols	Tyrosols and derivatives	0.0397208	0.175138	0.101372	0.0260579	0.0625909	0.00278128	0.00485138	0.000857321	3.88291e-05	0.00048918	0.0150505	0.0718872	0.0200755	0.0696016	0.0545427	0.0462315	0.0809759	0.0018036	1.44465	0.0416352	0.125629	0.0222733	-5.48854
2084	N-Phenylacetyl-L-prolylglycine ethyl ester			Organic acids and derivatives	Carboxylic acids and derivatives	Amino acids, peptides, and analogues	0.468042	0.455851	0.433799	0.11451	0.176174	0.0548104	0.0416724	0.056743	0.0083042	0.0292666	0.263733	0.232733	0.367575	0.17081	0.297273	0.266425	0.329675	0.0381593	1.4625	0.0180823	0.0782311	0.115748	-3.11094
2095	Doxapram						0.0813492	0.00431646	0.0283292	0.00626706	0.00611968	0.164328	0.244094	0.249633	0.0646175	0.0305182	0.0151567	0.00654749	3.84279e-05	0.00921949	0.0161286	0.00941815	0.0252763	0.150638	1.21801	0.0294078	0.102743	5.95965	2.57523
2114	3-Hydroxy-2-octylpentanedioic acid			Organic acids and derivatives	Hydroxy acids and derivatives	Medium-chain hydroxy acids and derivatives	1.17556	2.76592	1.95347	1.41764	1.77269	0.335223	0.100374	0.349442	0.0305678	0.219086	2.88687	2.25124	1.5193	0.59042	3.60366	2.1703	1.81706	0.206939	1.46226	0.00332626	0.0336459	0.113887	-3.13433
2122	2-Chloro-5-(4H-1,2,4-triazol-4-yl)benzoic acid			Organoheterocyclic compounds	Azoles	Triazoles	1.30037	0.77529	0.773284	1.75554	1.046	0.318018	0.171753	0.193099	0.343884	0.608338	1.67858	2.6422	2.48251	1.06592	1.64543	1.90293	1.1301	0.327018	1.40632	0.00389284	0.0364821	0.289372	-1.789
2127	2-Hydroxymethyl-17.alpha.-methylandrosta-1,4-diene-11.alpha.,17.beta.-diol-3-one			Lipids and lipid-like molecules	Steroids and steroid derivatives	Androstane steroids	0.524779	0.857074	0.925419	0.425258	0.806604	0.126197	0.120822	0.181076	0.139427	0.323279	0.683364	0.801583	0.787088	0.282951	0.963748	0.703747	0.707827	0.17816	1.5248	0.00100728	0.0197036	0.2517	-1.99022
2138	Methyl 3-(acetyloxy)-16-hydroxy-4,4,8,12,16-pentamethyl-15,17,19-trioxoandrost-11-ene-14-carboxylate			Lipids and lipid-like molecules	Steroids and steroid derivatives	Steroid esters	0.134181	0.104048	0.10603	0.0544038	0.0496113	0.0143954	0.00598763	0.0614912	6.36369e-05	0.0344655	0.266066	0.272229	0.136047	0.0695275	0.199409	0.188656	0.0896547	0.0232807	1.00135	0.00993684	0.0567939	0.25967	-1.94525
2144	Umbelliferyl arachidonate			Phenylpropanoids and polyketides	Coumarins and derivatives		0.701429	0.740492	0.728209	0.329332	0.857899	0.015604	0.309553	0.115759	0.016075	0.19808	0.412755	0.887656	0.818268	0.945829	0.369589	0.686819	0.671472	0.131014	1.29435	0.000919844	0.0189985	0.195115	-2.35761
2145	2-[3-(4-Methoxyphenyl)-1,2,4-oxadiazol-5-yl]ethylamine			Organoheterocyclic compounds	Azoles	Oxadiazoles	0.612216	0.783988	0.461296	0.526291	0.754019	0.206287	0.145587	0.45534	0.243416	0.103576	0.782869	0.620919	0.738517	0.189439	1.35844	0.738037	0.627562	0.230841	1.38623	0.00191798	0.0261904	0.367838	-1.44286
2149	Isoxaben			Benzenoids	Benzene and substituted derivatives	Methoxybenzenes	0.0647319	0.0411358	0.0112604	0.0364467	0.0304233	0.0767683	0.217578	0.172495	0.173478	0.0457179	0.0443886	0.0387645	0.0240083	0.0395622	0.0543364	0.040212	0.0367996	0.137207	1.23127	0.0340893	0.111374	3.7285	1.89859
2153	2,4-Pyrimidinediamine, 5-[[3-methoxy-4-[(4-methoxyphenyl)methoxy]phenyl]methyl]-			Benzenoids	Phenol ethers	Anisoles	0.0778186	0.0759716	0.088382	0.0135949	0.0339008	0.0063646	0.011116	0.0405304	0.00290452	0.0200815	0.0780853	0.113514	0.204183	0.0587546	0.153647	0.121637	0.0579336	0.0161994	1.17098	0.0309343	0.105388	0.27962	-1.83846
2156	2,3-Dinorthromboxane B1			Organic acids and derivatives	Hydroxy acids and derivatives	Medium-chain hydroxy acids and derivatives	2.42043	3.47418	2.80574	2.6554	3.04006	0.900104	0.828377	1.03475	0.632605	0.552786	2.79676	2.49971	1.47466	0.818441	3.50884	2.21968	2.87916	0.789725	1.60439	6.12813e-06	0.0023102	0.27429	-1.86623
2159	Biotin-XX hydrazide			Organoheterocyclic compounds	Biotin and derivatives		3.38236	2.91297	2.75173	1.37032	3.45566	0.145815	0.990446	0.614435	0.664109	0.731987	1.26461	3.48776	3.39363	3.52772	1.73384	2.68151	2.77461	0.629358	1.41442	0.000675853	0.016374	0.226828	-2.14033
2160	N-.alpha.-(tert-Butoxycarbonyl)-L-glutamic acid			Organic acids and derivatives	Carboxylic acids and derivatives	Amino acids, peptides, and analogues	0.984762	1.44061	1.18111	0.817301	0.823321	0.551475	0.324239	0.585406	0.125077	0.1413	1.44609	1.6961	1.1829	0.761836	1.4826	1.31391	1.04942	0.345499	1.3389	0.00177726	0.0253818	0.329229	-1.60284
2182	4''-trans-Hydroxycilostazol			Organoheterocyclic compounds	Quinolines and derivatives	Quinolones and derivatives	0.209327	0.38908	0.469503	0.219636	0.328189	0.0313056	4.15178e-05	0.0199633	0.0124363	0.044389	0.207771	0.340044	0.374113	0.0891935	0.295601	0.261345	0.323147	0.0216271	1.21251	0.0033619	0.033828	0.0669266	-3.90128
2189	2-(Ethoxycarbonyl)-3-phenylindole			Organoheterocyclic compounds	Indoles and derivatives	Indolecarboxylic acids and derivatives	1.20336	1.22712	0.686255	0.898495	0.879882	0.345499	0.288007	0.319506	0.28671	0.331626	0.946237	0.455369	0.623593	0.408595	0.917373	0.670233	0.979023	0.314269	1.61022	0.00282712	0.0311855	0.321003	-1.63934
2201	L-Thiocitrulline			Organic acids and derivatives	Carboxylic acids and derivatives	Amino acids, peptides, and analogues	0.219838	0.236916	0.25285	0.276358	0.126975	0.12795	0.0973274	0.0976315	0.128579	0.0973485	0.211624	0.13973	0.106049	0.151346	0.220674	0.165884	0.222587	0.109767	1.42363	0.0095952	0.0558865	0.493143	-1.01992
2205	.alpha.-Hexylcinnamaldehyde			Phenylpropanoids and polyketides	Cinnamaldehydes		2.02592	0.502152	0.424788	0.566552	0.168021	1.51904	1.78651	2.7007	2.40564	3.2973	0.320253	0.183707	0.45016	0.383761	0.495364	0.366649	0.737486	2.34184	1.23812	0.00805703	0.0516167	3.17543	1.66695
2229	[3-(Trifluoromethyl)-1H-pyrazol-1-yl]acetic acid			Organic acids and derivatives	Carboxylic acids and derivatives	Amino acids, peptides, and analogues	1.73713	3.14939	2.52749	1.24521	2.39654	0.632857	0.297899	0.546372	0.197612	0.460562	2.56443	2.10513	1.54498	1.04376	5.21842	2.49534	2.21115	0.42706	1.53027	0.00457744	0.0390713	0.193139	-2.37229
2235	4-(4-Mercaptophenoxy)phenyl hydrosulfide			Benzenoids	Benzene and substituted derivatives	Diphenylethers	3.17547	3.75238	2.94213	1.84865	6.94244	0.0693232	0.123832	0.281284	0.468237	0.406348	1.92659	3.80857	6.97539	1.39171	6.8416	4.18877	3.73221	0.269805	1.53976	0.015491	0.0722092	0.0722909	-3.79004
2245	alpha-Terpinyl_anthranilate						1.07796	0.79161	0.71501	0.23414	0.198779	0.0839755	0.0947041	0.171312	0.0203526	0.0441374	0.90044	0.891664	0.867347	0.266734	0.729936	0.731224	0.6035	0.0828963	1.40527	0.0361859	0.115275	0.137359	-2.86397
2260	4a,7b-Dihydroxy-3-(hydroxymethyl)-1,1,6,8-tetramethyl-9a-((2-methylpropanoyl)oxy)-5-oxo-1a,1b,4,4a,5,7a,7b,8,9,9a-decahydro-1H-cyclopropa[3,4]benzo[1,2-e]azulen-9-yl (2E)-2-methylbut-2-enoate			Lipids and lipid-like molecules	Prenol lipids	Diterpenoids	1.77085	1.75648	1.8505	0.949685	0.943389	0.282049	0.113905	0.408369	0.386122	0.419969	2.73141	3.63473	2.42562	1.44749	2.48298	2.54444	1.45418	0.322083	1.51081	0.00422273	0.0377547	0.221488	-2.1747
2266	Methyl 3-(acetyloxy)-16,19-dihydroxy-4,4,8,12,16-pentamethyl-15,17-dioxoandrost-11-ene-14-carboxylate			Lipids and lipid-like molecules	Steroids and steroid derivatives	Steroid esters	0.526026	0.501696	0.671998	0.331964	0.614588	0.19929	0.112807	0.389749	0.19742	0.356346	2.13384	1.87526	1.16463	1.13641	1.67092	1.59621	0.529254	0.251123	1.27728	0.00744253	0.0497309	0.474484	-1.07557
2276	2-[(Phenylsulfonyl)amino]-5-propylbenzoic acid			Benzenoids	Benzene and substituted derivatives	Sulfanilides	0.0285862	0.00927279	0.0210224	0.0277968	0.0206957	0.00926717	0.0130615	0.00917192	0.0114279	0.013681	0.0843567	0.0319183	0.0418382	0.0311981	0.0469844	0.0472591	0.0214748	0.0113219	1.09406	0.0406032	0.123519	0.527217	-0.923531
2278	N-Desmethylulipristal acetate			Lipids and lipid-like molecules	Steroids and steroid derivatives	Steroid esters	0.0508183	0.0327805	0.059858	0.0865967	0.0248104	0.00108014	0.00654142	0.00770219	0.0165663	0.00895728	0.056264	0.0296011	0.0559351	0.0324329	0.0378873	0.0424241	0.0509728	0.00816947	1.38036	0.0153454	0.0718304	0.160271	-2.64141
2291	4,4-Difluoro-1,2,3,4-tetrahydroisoquinoline			Organoheterocyclic compounds	Tetrahydroisoquinolines		0.809084	1.3388	1.02136	0.811494	1.30414	0.43774	0.224976	0.413839	0.243529	0.249783	1.51311	1.15359	1.18974	0.609038	1.75791	1.24468	1.05698	0.313973	1.54066	0.000320215	0.0116132	0.297049	-1.75123
2292	Fumigaclavine_A						0.0374466	0.0690887	0.0712822	0.0394083	0.0555715	0.01975	0.0078906	0.0415673	0.0269392	0.0170995	0.0408515	0.0454479	0.0304582	0.0355684	0.0433359	0.0391324	0.0545595	0.0226493	1.28132	0.00789365	0.0511214	0.415131	-1.26836
2295	5-[2-(4-Chlorophenyl)hydrazin-1-ylidene]-2,2-dimethyl-1,3-dioxane-4,6-dione			Benzenoids	Benzene and substituted derivatives	Phenylhydrazines	84.0099	125.488	93.1818	75.4497	155.094	54.8217	30.79	53.2263	39.4804	41.4592	137.075	164.948	129.021	60.3782	185.921	135.469	106.645	43.9555	1.45461	0.0109173	0.0598691	0.412168	-1.2787
2299	2-Hydroxy-2-[2-[(Z)-2-hydroxy-2,6-dimethyl-8-(7-oxofuro[3,2-g]chromen-4-yl)oxyoct-6-en-3-yl]oxy-2-oxoethyl]butanedioic acid			Phenylpropanoids and polyketides	Coumarins and derivatives	Furanocoumarins	0.660581	0.23087	0.216786	0.39809	0.211178	0.422513	0.681657	0.484369	0.676116	0.66925	0.128892	0.191745	0.167908	0.0364831	0.196436	0.144293	0.343501	0.586781	1.10481	0.045361	0.132665	1.70824	0.772507
2300	1H-Indazole-3-carboxamide, N-[1-(aminocarbonyl)-2,2-dimethylpropyl]-1-pentyl-			Organic acids and derivatives	Carboxylic acids and derivatives	Amino acids, peptides, and analogues	0.213463	0.0622964	0.0449617	0.0782699	0.0545666	0.309709	0.259246	0.746024	0.547427	0.190221	0.111165	0.0780175	0.0826822	0.103225	0.113158	0.0976495	0.0907116	0.410525	1.3609	0.0335205	0.110302	4.52561	2.17811
2303	6.beta.-Testosterone enanthate			Lipids and lipid-like molecules	Steroids and steroid derivatives	Steroid esters	0.141182	0.107629	0.230626	0.0921632	0.234709	0.0206649	0.014813	0.06671	0.00344869	0.0496652	0.284828	0.116853	0.239524	0.130089	0.338134	0.221885	0.161262	0.0310604	1.31602	0.00385731	0.0363438	0.192608	-2.37626
2316	.alpha.-Methyltryptamine			Organoheterocyclic compounds	Indoles and derivatives	Indoles	1.70845	1.89701	1.68532	1.1131	1.25055	0.15471	0.0542546	0.32212	0.127854	0.180645	1.22257	1.02638	1.97967	0.244692	1.75074	1.24481	1.53089	0.167916	1.58538	0.0004346	0.0131165	0.109686	-3.18855
2324	Methyl 2-(4-ethenyl-2,6-dihydroxy-3-(3-hydroxyprop-1-en-2-yl)-4-methylcyclohexyl)prop-2-enoate			Terpenoids	Sesquiterpenoids	Elemane sesquiterpenoids	0.226098	0.432672	0.31094	0.250266	0.363631	0.0570275	0.0811042	0.0877255	0.136108	0.0319543	0.202626	0.251874	0.21547	0.0915517	0.434869	0.239278	0.316721	0.0787838	1.48509	0.000433072	0.0131165	0.248748	-2.00724
2329	3,3-(2,3-Dihydroxypropyl)diindole			Organoheterocyclic compounds	Indoles and derivatives	Indoles	2.82086	3.59104	3.94522	1.59719	1.45857	1.3505	1.18208	1.94849	0.841153	1.57261	6.9256	7.16168	6.31835	2.15318	6.46529	5.80482	2.68257	1.37897	1.17847	0.0418785	0.12602	0.514046	-0.96003
2340	6-[[(2S)-3-Cyclopentyl-2-[4-(trifluoromethyl)imidazol-1-yl]propanoyl]amino]nicotinic acid			Organoheterocyclic compounds	Pyridines and derivatives	Pyridinecarboxylic acids and derivatives	5.58504	3.77409	3.53392	1.04973	2.89955	0.107491	0.0878937	0.0611347	0.0155648	0.124786	0.546867	0.25821	0.16712	0.21934	0.564808	0.351269	3.36847	0.079374	1.58258	0.0108309	0.0596455	0.0235639	-5.40728
2347	Met-Cys			Organic acids and derivatives	Carboxylic acids and derivatives	Amino acids, peptides, and analogues	0.871594	1.46511	1.10111	1.23647	1.54356	0.303814	0.135549	0.218653	0.268627	0.152223	2.52174	2.28336	1.48713	1.90968	2.2215	2.08468	1.24357	0.215773	1.58571	0.000694805	0.0165872	0.173511	-2.5269
2356	Gerberinside			Shikimates and Phenylpropanoids	Coumarins	Simple coumarins	0.0702031	0.0610225	0.0360204	0.0245363	0.126427	0.0059594	0.0160695	0.0280172	0.0171848	0.00371829	0.0849116	0.11063	0.110604	0.0827072	0.202487	0.118268	0.0636418	0.0141898	1.28945	0.0474597	0.136304	0.222964	-2.16512
2367	5,6-Difluoro-1H-indazole-3-carboxylic acid			Organoheterocyclic compounds	Benzopyrazoles	Indazoles	21.3609	40.5909	33.2096	26.9901	35.0918	16.3801	3.72071	10.9231	5.17633	5.51811	24.2201	29.3092	26.775	12.7966	57.6078	30.1417	31.4487	8.34367	1.44445	0.000470943	0.0136041	0.265311	-1.91424
2368	N-Cyclohexyl-N'-(3,5-dimethyl-1H-pyrazol-4-yl)thiourea			Organoheterocyclic compounds	Azoles	Pyrazoles	1.95618	2.46947	2.97815	1.9326	1.70397	0.824384	0.420459	0.767794	0.0809923	0.367995	3.05117	5.55612	2.52657	1.30874	3.62465	3.21345	2.20807	0.492325	1.37005	0.000205862	0.00953631	0.222966	-2.16511
2378	Epiafzelechin (2R,3R)(-)						1.23796	1.88982	1.45099	1.28509	1.972	0.346834	0.317408	0.408511	0.00586062	0.157531	2.2822	1.55852	1.26937	0.500087	3.48721	1.81948	1.56717	0.247229	1.21533	5.36514e-05	0.00499657	0.157755	-2.66424
2383	2-(3-Chlorophenyl)-4-quinolinecarboxylic acid			Organoheterocyclic compounds	Quinolines and derivatives	Phenylquinolines	3.75455	2.93453	2.63187	1.49235	2.97174	0.767301	0.761925	0.7689	1.40283	0.768605	2.40453	2.3595	2.51894	1.51553	5.17317	2.79433	2.75701	0.893913	1.51157	0.00135333	0.02264	0.324233	-1.6249
2391	3-(2,4-Dihydroxypentyl)-6,8-dimethoxyisochromen-1-one			Phenylpropanoids and polyketides	Isocoumarins and derivatives		2.14841	2.68142	1.9823	1.59014	1.14771	0.834459	0.727691	1.46968	0.80617	0.983838	2.60516	2.37332	2.95583	1.18558	2.76694	2.37737	1.91	0.964368	1.37467	0.0117179	0.0621771	0.504905	-0.985916
2407	6-Phenyl-1-(4-pyridinylmethyl)-1H-pyrazolo[3,4-b]pyridine-4-carboxylic acid			Organoheterocyclic compounds	Pyridines and derivatives	Phenylpyridines	0.152365	0.163026	0.133271	0.0635228	0.272598	0.0650373	0.0212509	0.0535842	0.0433244	0.0360168	0.122055	0.100772	0.162673	0.0611038	0.190302	0.127381	0.156956	0.0438427	1.37319	0.0266704	0.0970478	0.27933	-1.83996
2415	4-(2-Naphthyloxy)aniline			Organic oxygen compounds	Organooxygen compounds	Ethers	2.97252	6.26237	3.71839	3.21782	3.73558	0.473197	0.596082	0.851214	0.0252223	0.808779	12.1514	14.7668	8.89754	2.62294	8.78794	9.44533	3.98133	0.550899	1.31345	0.00335518	0.0337994	0.13837	-2.85339
2423	4-Guanidinobutanamide						0.172332	0.203122	0.17513	0.150187	0.140513	0.306882	0.312061	0.354664	0.495919	0.461037	0.080191	0.0628492	0.0623821	0.060082	0.202633	0.0936276	0.168257	0.386113	1.50796	0.00379085	0.0359835	2.29478	1.19836
2441	3-(Pyrazol-1-yl)-L-alanine						0.228648	0.401576	0.339675	0.251996	0.493124	0.202698	0.193366	0.213672	0.126987	0.156152	0.215236	0.298548	0.251706	0.240332	0.43099	0.287362	0.343004	0.178575	1.30494	0.0124566	0.0645996	0.520621	-0.941694
2442	3-Methyl-L-tyrosine						0.143162	0.235916	0.219521	0.152838	0.20158	0.0501533	0.109426	0.0980649	0.103123	0.0659949	0.275719	0.213238	0.187312	0.23349	0.262622	0.234476	0.190603	0.0853522	1.43853	0.00124641	0.0216909	0.4478	-1.15907
2451	M313T91						0.0405193	0.0617769	0.0461956	0.042747	0.0870736	0.0216948	0.0231433	0.0173354	0.014226	0.0142662	0.0490588	0.0636245	0.0189493	0.0267233	0.0695232	0.0455758	0.0556625	0.0181331	1.49509	0.0111544	0.0606974	0.325769	-1.61808
2453	M460T196						0.103705	0.0606052	0.0444923	0.0417089	0.0447859	0.0296233	0.0297603	0.0328604	0.0124062	0.0387667	0.0709042	0.0630493	0.0390467	0.0364647	0.0482587	0.0515447	0.0590595	0.0286834	1.1965	0.0405411	0.123369	0.485669	-1.04195
2455	(R)-S-Lactoylglutathione						0.183162	0.646707	0.375689	0.345831	0.739667	0.0865754	0.0104922	0.0760797	0.0153177	0.0305981	0.363722	0.434879	0.41689	0.166383	0.553572	0.387089	0.458211	0.0438126	1.45995	0.0147391	0.0705622	0.0956167	-3.38659
2460	Nicotinamide-beta-riboside						2.85213	3.81862	2.90086	2.60264	0.759929	0.728893	0.71213	0.937958	0.390787	0.534065	2.35771	2.5198	0.635635	1.64886	3.29433	2.09127	2.58683	0.660767	1.40648	0.0172364	0.0763666	0.255434	-1.96897
2461	M352T131						0.0461605	0.0802245	0.102073	0.0705602	0.0737749	0.0389902	0.0161819	0.0569229	0.0413012	0.00980936	0.0606858	0.0711597	0.0746797	0.04369	0.0908087	0.0682048	0.0745586	0.0326411	1.17262	0.00990453	0.0567456	0.437791	-1.19169
2470	(5S,6S)-6-Amino-5-hydroxycyclohexa-1,3-diene-1-carboxylate						0.251219	0.123815	0.136006	0.0946226	0.0995018	0.0271425	0.0373921	0.0504518	0.0395642	0.0408728	0.107784	0.0717496	0.0616289	0.0632637	0.125548	0.0859949	0.141033	0.0390847	1.54742	0.02279	0.0889446	0.277132	-1.85136
2474	M299T186						1.05349	1.5479	0.83077	0.988993	2.09636	0.765657	0.517202	0.430019	0.807776	0.766515	1.80074	1.64969	0.964245	0.872728	1.32425	1.32233	1.3035	0.657434	1.20529	0.0293614	0.102625	0.504359	-0.987476
2487	Glyoxal						0.117999	0.16414	0.0704128	0.10088	0.221834	0.343857	0.36427	0.314642	0.269121	0.386494	0.321515	0.175189	0.194375	0.187622	0.253711	0.226482	0.135053	0.335677	1.44259	0.000323006	0.011668	2.48552	1.31355
2488	Brevianamide F			Alkaloids	Peptide alkaloids	Indole diketopiperazine alkaloids	0.0624474	0.0590767	0.05508	0.081802	0.0406639	0.211856	0.379776	0.297123	0.328826	0.0441416	0.153064	0.038735	0.0325235	0.177036	0.0360765	0.0874871	0.059814	0.252345	1.22239	0.0300973	0.103974	4.21882	2.07684
2491	M422T133						0.0685431	0.118899	0.0625094	0.0856235	0.0636064	0.00132614	0.010087	0.0151423	0.00607133	0.0127966	0.105662	0.0741547	0.102619	0.0343872	0.106787	0.084722	0.0798363	0.00908468	1.49682	0.00201931	0.0265769	0.113791	-3.13554
2494	M188T92						0.879214	0.318736	0.666848	0.421527	0.281671	0.127018	6.39859e-05	0.224172	6.36369e-05	0.0143621	1.2759	1.32165	1.42786	0.507761	3.07466	1.52157	0.513599	0.0731359	1.13539	0.006852	0.0478783	0.142399	-2.81199
2499	M335T42						2.27846	1.75855	1.505	3.04569	1.46926	0.64055	0.615196	0.779338	0.239557	0.640945	1.71771	2.93597	1.57541	1.71149	2.69264	2.12664	2.01139	0.583117	1.45025	0.00659707	0.0469052	0.289907	-1.78634
2505	M315T38						0.868028	1.12807	1.28211	1.35739	0.901295	0.279483	0.00608297	0.0907646	6.36369e-05	0.142265	1.30616	0.959486	0.59391	0.466739	0.948652	0.854989	1.10738	0.103732	1.14593	1.78105e-05	0.00335398	0.0936733	-3.41622
2508	M555T31						0.154691	0.0827565	0.209471	0.0751325	0.220006	1.02398	1.05976	0.871353	0.352441	0.377871	0.514634	0.182521	0.140273	0.0502607	0.54064	0.285666	0.148412	0.737081	1.44645	0.0178831	0.0777244	4.96647	2.31222
2512	(5Z,13E)-6,9alpha-Epoxy-11alpha-hydroxy-15-oxoprosta-5,13-dienoate						0.556379	0.426977	0.554488	0.950012	0.686734	0.120783	0.0509081	0.0729547	0.0198498	0.0673043	0.362673	0.569546	0.194689	0.759504	0.494638	0.47621	0.634918	0.0663601	1.53077	0.0026006	0.0300202	0.104518	-3.25818
2522	M321T143						0.336085	0.303014	0.40841	0.0845675	0.128052	0.0431961	0.0381581	0.075835	0.0391514	0.0345262	0.225699	0.1182	0.346735	0.105181	0.206974	0.200558	0.252026	0.0461734	1.47787	0.0291672	0.102122	0.183209	-2.44844
2525	(4S)-4-Hydroxy-L-isoleucine						0.0253348	0.0369325	0.0247416	0.026681	0.0311394	0.00737118	0.00366829	0.00230322	0.0106828	0.00686399	0.0471917	0.0298129	0.0392702	0.00904984	0.0471816	0.0345012	0.0289659	0.00617789	1.49068	3.12554e-05	0.00412167	0.213282	-2.22917
2535	Methyl-2-alpha-L-fucopyranosyl-beta-D-galactoside						0.618139	0.649656	1.37598	0.31373	0.508694	0.0576372	6.39859e-05	0.0227389	6.36369e-05	0.0133326	0.591068	1.68586	0.715	0.205025	1.61638	0.962667	0.69324	0.0187673	1.32957	0.020052	0.0828444	0.0270718	-5.20706
